# Supplementary material for: Characterization of SMA type II skeletal muscle from treated patients shows OXPHOS deficiency and denervation
Source: JCI Insight. 2024 Sep 12;9(20):e180992. doi: 10.1172/jci.insight.180992 (PMC11530132; doi:10.1172/jci.insight.180992)
Supplement: Supplemental tables 1-4 [file jciinsight-9-180992-s097.xlsx]

## Sheet: S1_SMA vs Control DEGs
	baseMean	log2FoldChange	lfcSE	stat	pvalue	padj	Gene ID
ENSG00000278445.1	33.2343	-4.20896	0.720131	-5.84472	5.07422e-09	3.94622e-05	AL137246.2
ENSG00000172062.16	39.7437	-3.6544	0.518587	-7.04685	1.8302e-12	4.27003e-08	SMN1
ENSG00000248746.5	276.397	-3.36381	0.901032	-3.73328	0.000189	0.0184501	ACTN3
ENSG00000216921.8	9.87522	-3.25686	0.762387	-4.27192	1.93797e-05	0.00655288	AC131097.2
ENSG00000154645.13	68.4685	-3.24418	0.991	-3.27364	0.00106171	0.0392562	CHODL
ENSG00000258674.5	4.77148	-3.06757	0.787202	-3.89681	9.747e-05	0.0142542	AC011448.1
ENSG00000183114.7	12.7487	-2.96079	0.569538	-5.19857	2.00823e-07	0.000360415	FAM43B
ENSG00000125414.18	4101.93	-2.93772	0.680804	-4.31507	1.59554e-05	0.0061838	MYH2
ENSG00000145949.10	11.7069	-2.83389	0.752233	-3.76731	0.000165019	0.0172561	MYLK4
ENSG00000188372.14	13.0346	-2.81573	0.833413	-3.37855	0.000728692	0.0340708	ZP3
ENSG00000150551.10	7.68096	-2.76467	0.767005	-3.6045	0.00031276	0.0226769	LYPD1
ENSG00000020577.13	721.643	-2.76412	0.582811	-4.74274	2.10847e-06	0.00194591	SAMD4A
ENSG00000086967.9	1130.15	-2.76258	0.881009	-3.1357	0.00171442	0.0465641	MYBPC2
ENSG00000184544.11	47.7902	-2.71281	0.698047	-3.88628	0.000101791	0.0142542	DHRS7C
ENSG00000103184.11	16.3505	-2.65443	0.634519	-4.18337	2.87217e-05	0.00771265	SEC14L5
ENSG00000169989.2	5.68335	-2.52935	0.771187	-3.27982	0.00103874	0.039013	TIGD4
ENSG00000143768.12	19.5434	-2.48916	0.75679	-3.2891	0.0010051	0.0386326	LEFTY2
ENSG00000113296.14	1328.46	-2.46624	0.682302	-3.61459	0.00030082	0.0222102	THBS4
ENSG00000157087.18	15.4199	-2.40768	0.551691	-4.36418	1.27599e-05	0.00538712	ATP2B2
ENSG00000261040.7	8.06729	-2.39726	0.716053	-3.34788	0.000814327	0.035446	WFDC21P
ENSG00000122176.11	328.11	-2.34563	0.636223	-3.68681	0.000227083	0.0199928	FMOD
ENSG00000260428.2	12.5445	-2.30876	0.664408	-3.47491	0.000511024	0.0288466	SCX
ENSG00000034971.16	171.008	-2.27776	0.618258	-3.68416	0.000229455	0.0200812	MYOC
ENSG00000169752.16	21.9867	-2.25503	0.634439	-3.55436	0.000378894	0.0250709	NRG4
ENSG00000140416.20	3361.06	-2.15726	0.572516	-3.76804	0.000164533	0.0172561	TPM1
ENSG00000171812.12	21.4471	-2.14943	0.616227	-3.48804	0.000486573	0.0284088	COL8A2
ENSG00000226306.6	133.295	-2.0941	0.656431	-3.19014	0.00142205	0.0432351	NPY6R
ENSG00000183785.14	184.693	-2.06065	0.602466	-3.42037	0.000625371	0.0311763	TUBA8
ENSG00000281453.1	14.9456	-2.05872	0.642118	-3.20613	0.00134531	0.0422233	TGFB2-OT1
ENSG00000127241.16	79.4483	-2.04753	0.606088	-3.37827	0.000729443	0.0340708	MASP1
ENSG00000159674.11	74.0853	-2.04382	0.561905	-3.6373	0.000275508	0.0216133	SPON2
ENSG00000276445.1	11.0775	-1.99563	0.628164	-3.17692	0.00148847	0.0441265	AC005393.1
ENSG00000119938.8	380.841	-1.99232	0.591695	-3.36714	0.000759523	0.0345762	PPP1R3C
ENSG00000005513.9	9.74727	-1.98327	0.596396	-3.32542	0.000882853	0.0366402	SOX8
ENSG00000178882.14	12.5659	-1.97422	0.537523	-3.67282	0.000239892	0.0205192	RFLNA
ENSG00000164708.5	1179.71	-1.93911	0.575026	-3.37221	0.000745679	0.0341797	PGAM2
ENSG00000241990.5	120.767	-1.93792	0.494061	-3.92243	8.76617e-05	0.0135446	PRR34-AS1
ENSG00000129991.12	30.7731	-1.91881	0.616185	-3.11401	0.0018456	0.0481653	TNNI3
ENSG00000182759.3	24.698	-1.90218	0.562384	-3.38234	0.000718702	0.0339434	MAFA
ENSG00000260398.1	34.1825	-1.88785	0.5573	-3.38749	0.000705346	0.0333802	AC068700.1
ENSG00000188613.6	39.3545	-1.87064	0.567758	-3.29479	0.000984965	0.0381894	NANOS1
ENSG00000250479.8	416.926	-1.78955	0.534759	-3.34647	0.000818482	0.0355605	CHCHD10
ENSG00000165731.18	7.01726	-1.77806	0.555757	-3.19935	0.0013774	0.0425939	RET
ENSG00000266844.1	18.0646	-1.77589	0.486214	-3.65249	0.000259707	0.0210384	AC093330.1
ENSG00000123095.5	218.727	-1.77049	0.48901	-3.62055	0.000293974	0.0222102	BHLHE41
ENSG00000126882.12	26.7793	-1.74353	0.368659	-4.72939	2.25192e-06	0.00194591	FAM78A
ENSG00000237380.6	45.5123	-1.72047	0.471313	-3.65037	0.000261863	0.0210384	HOXD-AS2
ENSG00000161281.10	2371.76	-1.68613	0.543431	-3.10276	0.00191728	0.048941	COX7A1
ENSG00000280007.1	129.882	-1.65925	0.465895	-3.56143	0.000368844	0.0245872	AC008079.2
ENSG00000106992.18	959.176	-1.6491	0.495373	-3.329	0.000871599	0.0365601	AK1
ENSG00000188488.13	16.8109	-1.64725	0.442939	-3.71892	0.000200078	0.0188333	SERPINA5
ENSG00000012171.19	77.5219	-1.58562	0.485023	-3.26917	0.00107865	0.0395838	SEMA3B
ENSG00000132953.16	200.391	-1.57734	0.506924	-3.11159	0.0018608	0.0482918	XPO4
ENSG00000196275.13	72.4647	-1.5749	0.451193	-3.49053	0.000482056	0.0283172	GTF2IRD2
ENSG00000116771.5	35.592	-1.57025	0.488159	-3.21668	0.00129685	0.0416044	AGMAT
ENSG00000180730.4	16.3046	-1.56875	0.450694	-3.48074	0.00050004	0.0286644	SHISA2
ENSG00000159208.15	41.2138	-1.54328	0.486639	-3.17131	0.00151754	0.0443681	CIART
ENSG00000105516.10	192.032	-1.53795	0.361592	-4.25328	2.10661e-05	0.00673277	DBP
ENSG00000143320.8	48.2915	-1.53785	0.434182	-3.54195	0.000397183	0.0257408	CRABP2
ENSG00000126368.5	55.0261	-1.5282	0.389575	-3.92274	8.75473e-05	0.0135446	NR1D1
ENSG00000168275.14	155.071	-1.51989	0.417409	-3.64124	0.000271333	0.0215322	COA6
ENSG00000108861.8	299.204	-1.48239	0.360304	-4.11428	3.88397e-05	0.00888401	DUSP3
ENSG00000087884.14	341.159	-1.46797	0.361459	-4.06122	4.8816e-05	0.0101033	AAMDC
ENSG00000037965.5	44.3523	-1.46542	0.403542	-3.63139	0.0002819	0.0217782	HOXC8
ENSG00000171368.11	18.363	-1.45996	0.34485	-4.2336	2.29979e-05	0.00706004	TPPP
ENSG00000231852.7	19.6929	-1.45888	0.441616	-3.30351	0.000954837	0.0376401	CYP21A2
ENSG00000108179.13	85.2461	-1.4539	0.373641	-3.89118	9.97581e-05	0.0142542	PPIF
ENSG00000164951.15	63.9991	-1.45117	0.390539	-3.71581	0.000202553	0.0188434	PDP1
ENSG00000174032.16	65.5213	-1.44274	0.460589	-3.13238	0.00173398	0.0468234	SLC25A30
ENSG00000138095.18	122.056	-1.44172	0.402915	-3.57821	0.000345954	0.0236687	LRPPRC
ENSG00000165113.12	84.9296	-1.43005	0.446169	-3.20519	0.00134975	0.0422699	GKAP1
ENSG00000149646.12	41.277	-1.41972	0.438832	-3.23523	0.00121545	0.0409992	CNBD2
ENSG00000267469.1	199.785	-1.41623	0.38562	-3.6726	0.000240099	0.0205192	AC005944.1
ENSG00000118156.12	9.52037	-1.4157	0.40518	-3.494	0.000475846	0.0283172	ZNF541
ENSG00000064102.14	27.9703	-1.41321	0.414735	-3.4075	0.0006556	0.0322017	INTS13
ENSG00000133112.16	5208.5	-1.41314	0.380723	-3.71174	0.000205843	0.0188434	TPT1
ENSG00000156427.7	20.751	-1.4087	0.42912	-3.28277	0.00102792	0.0388695	FGF18
ENSG00000164976.8	75.8988	-1.40189	0.441052	-3.17852	0.00148028	0.0440508	MYORG
ENSG00000256053.7	315.874	-1.39009	0.444226	-3.12924	0.00175259	0.0471079	APOPT1
ENSG00000169047.5	61.0412	-1.38569	0.379486	-3.65148	0.00026073	0.0210384	IRS1
ENSG00000269386.5	15.3845	-1.38384	0.434141	-3.18754	0.00143489	0.0433712	RAB11B-AS1
ENSG00000171202.6	120.198	-1.37853	0.388409	-3.54916	0.000386456	0.0253984	TMEM126A
ENSG00000173915.15	756.703	-1.37479	0.359585	-3.82326	0.000131699	0.0155185	ATP5MD
ENSG00000245910.8	168.752	-1.37278	0.390355	-3.51675	0.000436864	0.0271077	SNHG6
ENSG00000156467.9	2960.43	-1.37083	0.385709	-3.55406	0.000379328	0.0250709	UQCRB
ENSG00000170153.10	63.8124	-1.35846	0.354149	-3.83585	0.000125132	0.0152851	RNF150
ENSG00000126267.9	957.662	-1.35281	0.432181	-3.1302	0.00174689	0.0470631	COX6B1
ENSG00000130312.6	192.513	-1.33667	0.377945	-3.53667	0.000405211	0.0259518	MRPL34
ENSG00000105258.8	160.555	-1.32875	0.399683	-3.32451	0.000885736	0.0366402	POLR2I
ENSG00000177363.4	29.2021	-1.30375	0.381278	-3.41943	0.000627522	0.0311931	LRRN4CL
ENSG00000214026.10	99.4258	-1.3005	0.385004	-3.37788	0.000730471	0.0340708	MRPL23
ENSG00000213221.4	49.5688	-1.294	0.29277	-4.41986	9.8764e-06	0.00443128	DNLZ
ENSG00000178980.14	3961.49	-1.29309	0.36391	-3.55332	0.0003804	0.0250709	SELENOW
ENSG00000134986.13	230.572	-1.27951	0.372462	-3.43527	0.000591957	0.030957	NREP
ENSG00000168477.19	94.1538	-1.27083	0.268638	-4.73063	2.23819e-06	0.00194591	TNXB
ENSG00000184207.8	89.8139	-1.26865	0.406124	-3.12381	0.00178527	0.047332	PGP
ENSG00000197756.9	2165.57	-1.26761	0.383197	-3.30798	0.000939701	0.0375466	RPL37A
ENSG00000174428.16	80.9606	-1.26505	0.391866	-3.22827	0.00124541	0.0412497	GTF2IRD2B
ENSG00000184983.10	534.459	-1.26497	0.391526	-3.23086	0.00123417	0.0411454	NDUFA6
ENSG00000050393.11	134.147	-1.2626	0.372462	-3.38989	0.000699216	0.0332248	MCUR1
ENSG00000113328.18	132.053	-1.24964	0.329928	-3.78762	0.0001521	0.0165053	CCNG1
ENSG00000111906.17	404.877	-1.2436	0.37984	-3.27401	0.00106035	0.0392562	HDDC2
ENSG00000154723.12	1483.21	-1.23897	0.390573	-3.17217	0.00151303	0.0443474	ATP5PF
ENSG00000103121.8	387.495	-1.23782	0.360778	-3.43097	0.000601435	0.0310992	CMC2
ENSG00000167863.11	1936.11	-1.23704	0.391327	-3.16114	0.00157155	0.0449226	ATP5PD
ENSG00000166228.8	149.835	-1.23025	0.35283	-3.48681	0.000488821	0.0284406	PCBD1
ENSG00000169020.9	892.246	-1.22624	0.395628	-3.09948	0.00193859	0.0492157	ATP5ME
ENSG00000169184.5	65.1059	-1.21767	0.377713	-3.22379	0.00126508	0.0415567	MN1
ENSG00000178573.6	121.651	-1.21623	0.348713	-3.48778	0.000487057	0.0284088	MAF
ENSG00000173156.6	17.042	-1.21053	0.348166	-3.47687	0.000507306	0.0288466	RHOD
ENSG00000065518.7	912.307	-1.20861	0.380548	-3.17597	0.00149335	0.0442149	NDUFB4
ENSG00000241837.6	1772.47	-1.20583	0.388495	-3.10386	0.00191015	0.0489196	ATP5PO
ENSG00000166797.10	138.73	-1.20415	0.361312	-3.3327	0.000860069	0.0364179	FAM96A
ENSG00000183648.9	1270.08	-1.20392	0.382136	-3.15051	0.00162984	0.0453374	NDUFB1
ENSG00000156411.9	839.327	-1.19918	0.379745	-3.15785	0.00158937	0.0451114	ATP5MPL
ENSG00000100321.14	72.5718	-1.19916	0.330631	-3.62689	0.000286851	0.0220875	SYNGR1
ENSG00000126953.6	31.4143	-1.19591	0.34029	-3.51438	0.000440787	0.0272064	TIMM8A
ENSG00000188735.12	40.3381	-1.19357	0.316999	-3.7652	0.000166415	0.0172561	TMEM120B
ENSG00000196323.13	155.805	-1.19218	0.344569	-3.45991	0.000540355	0.0296305	ZBTB44
ENSG00000136813.14	285.756	-1.19167	0.37898	-3.1444	0.00166426	0.0459514	ECPAS
ENSG00000134056.11	129.072	-1.1906	0.354272	-3.36069	0.000777468	0.0348473	MRPS36
ENSG00000170027.6	220.012	-1.18476	0.378072	-3.13368	0.00172631	0.0466703	YWHAG
ENSG00000197530.12	99.8916	-1.18022	0.331095	-3.56458	0.000364436	0.0245634	MIB2
ENSG00000275023.4	93.1362	-1.17583	0.330147	-3.56154	0.000368682	0.0245872	MLLT6
ENSG00000119705.9	671.902	-1.16418	0.356686	-3.26388	0.00109898	0.0397784	SLIRP
ENSG00000164182.10	97.6808	-1.1593	0.336181	-3.44846	0.000563798	0.0301149	NDUFAF2
ENSG00000125652.7	134.164	-1.15377	0.369616	-3.12155	0.00179903	0.0474273	ALKBH7
ENSG00000232388.4	269.889	-1.15089	0.335761	-3.42772	0.000608684	0.0310992	SMIM26
ENSG00000133983.14	354.172	-1.14595	0.36202	-3.16544	0.00154851	0.0448781	COX16
ENSG00000238142.1	26.1928	-1.14434	0.366579	-3.12168	0.00179824	0.0474273	BX284668.5
ENSG00000155368.16	593.524	-1.13279	0.278515	-4.06726	4.75701e-05	0.00999873	DBI
ENSG00000104964.14	420.209	-1.13057	0.29426	-3.84209	0.000121991	0.015214	AES
ENSG00000165644.10	20.8025	-1.1251	0.362431	-3.10431	0.00190725	0.0488991	COMTD1
ENSG00000185215.8	79.9774	-1.10721	0.351246	-3.15224	0.00162023	0.0453374	TNFAIP2
ENSG00000174738.12	119.407	-1.10506	0.322964	-3.42162	0.00062249	0.0310992	NR1D2
ENSG00000148450.12	210.306	-1.10435	0.353923	-3.1203	0.00180664	0.0475207	MSRB2
ENSG00000066382.16	23.2081	-1.10421	0.353046	-3.12765	0.00176208	0.0472395	MPPED2
ENSG00000214548.16	203.132	-1.10301	0.333313	-3.30922	0.000935567	0.0375466	MEG3
ENSG00000174021.10	586.58	-1.08235	0.322085	-3.36045	0.000778167	0.0348473	GNG5
ENSG00000141759.14	252.441	-1.07832	0.332563	-3.24245	0.00118508	0.0405858	TXNL4A
ENSG00000165175.15	133.283	-1.07387	0.335368	-3.20207	0.00136442	0.0424436	MID1IP1
ENSG00000120913.23	304.766	-1.06768	0.277724	-3.84439	0.000120851	0.015214	PDLIM2
ENSG00000277972.1	139.174	-1.05873	0.316553	-3.34457	0.000824096	0.0356078	CISD3
ENSG00000149089.12	212.107	-1.03714	0.313671	-3.30646	0.000944829	0.0375466	APIP
ENSG00000134824.13	54.5525	-1.0264	0.325799	-3.15042	0.00163037	0.0453374	FADS2
ENSG00000168653.10	775.908	-1.02009	0.327006	-3.11949	0.00181162	0.0475979	NDUFS5
ENSG00000111832.12	595.409	-1.00692	0.311329	-3.23427	0.00121956	0.0409992	RWDD1
ENSG00000055208.18	52.9788	-1.00577	0.301349	-3.33756	0.00084518	0.0361814	TAB2
ENSG00000151287.16	27.0847	-1.00503	0.282177	-3.56168	0.000368483	0.0245872	TEX30
ENSG00000167283.7	786.606	-1.00372	0.314656	-3.18991	0.00142319	0.0432351	ATP5MG
ENSG00000177731.15	241.714	-1.0003	0.31431	-3.18253	0.00145993	0.0437424	FLII
ENSG00000117691.9	340.795	-0.997085	0.30647	-3.25346	0.0011401	0.0402288	NENF
ENSG00000175879.8	65.53	-0.991744	0.271768	-3.64922	0.000263033	0.0210384	HOXD8
ENSG00000131069.19	92.5727	-0.977797	0.305971	-3.19572	0.00139481	0.0427625	ACSS2
ENSG00000184990.12	381.479	-0.972152	0.272775	-3.56394	0.000365329	0.0245634	SIVA1
ENSG00000072310.16	34.1659	-0.963855	0.302386	-3.18749	0.00143511	0.0433712	SREBF1
ENSG00000134202.10	369.77	-0.961436	0.271929	-3.53561	0.000406832	0.0259518	GSTM3
ENSG00000248487.8	46.3678	-0.955193	0.28515	-3.34979	0.000808734	0.0353825	ABHD14A
ENSG00000121281.12	20.1426	-0.955165	0.30505	-3.13118	0.00174106	0.0469603	ADCY7
ENSG00000130733.10	52.7071	-0.91653	0.277593	-3.3017	0.00096101	0.0376401	YIPF2
ENSG00000125733.17	209.218	-0.898891	0.279256	-3.21888	0.00128693	0.0415664	TRIP10
ENSG00000130024.14	130.898	-0.88396	0.265152	-3.33379	0.000856717	0.0363776	PHF10
ENSG00000243678.11	263.772	-0.858697	0.272873	-3.14687	0.00165027	0.0457406	NME2
ENSG00000106355.9	328.179	-0.839551	0.267169	-3.1424	0.00167571	0.0460779	LSM5
ENSG00000143543.14	268.25	-0.834019	0.231394	-3.60432	0.000312972	0.0226769	JTB
ENSG00000179195.15	37.2005	-0.80363	0.255406	-3.14649	0.00165246	0.0457406	ZNF664
ENSG00000198399.14	85.0826	0.73617	0.222533	3.30814	0.000939192	0.0375466	ITSN2
ENSG00000140526.17	56.6692	0.789821	0.226675	3.48438	0.000493285	0.0285579	ABHD2
ENSG00000162664.16	73.2337	0.850255	0.188242	4.51682	6.27766e-06	0.00331116	ZNF326
ENSG00000164808.16	42.98	0.926099	0.281839	3.28591	0.00101654	0.0387532	SPIDR
ENSG00000198160.14	100.836	0.93326	0.300302	3.10774	0.00188523	0.0487249	MIER1
ENSG00000125772.12	69.2984	0.955775	0.302427	3.16035	0.00157579	0.0449226	GPCPD1
ENSG00000132661.3	24.6881	0.980568	0.309468	3.16856	0.00153196	0.0445306	NXT1
ENSG00000152894.14	25.7259	1.01303	0.286664	3.53384	0.000409568	0.0259518	PTPRK
ENSG00000139597.17	60.8034	1.03629	0.276712	3.74501	0.000180388	0.0179857	N4BP2L1
ENSG00000112343.10	59.7861	1.05784	0.288343	3.66868	0.00024381	0.0206099	TRIM38
ENSG00000065526.10	86.8852	1.08758	0.337993	3.21776	0.00129197	0.0415765	SPEN
ENSG00000267519.6	67.5574	1.09376	0.328791	3.32661	0.000879097	0.0365601	AC020916.1
ENSG00000142867.13	44.8947	1.10193	0.323925	3.40179	0.000669457	0.0324721	BCL10
ENSG00000132780.16	92.2144	1.1064	0.333596	3.31658	0.000911255	0.0372236	NASP
ENSG00000092978.10	20.4205	1.10651	0.349689	3.16425	0.00155482	0.0448817	GPATCH2
ENSG00000174749.5	138.529	1.1195	0.323682	3.45864	0.000542914	0.0296305	FAM241A
ENSG00000114450.9	49.587	1.12341	0.342688	3.27822	0.00104464	0.039013	GNB4
ENSG00000170836.11	28.887	1.12361	0.306713	3.6634	0.000248893	0.0208882	PPM1D
ENSG00000089916.17	53.4933	1.12599	0.285661	3.94171	8.09012e-05	0.0131077	GPATCH2L
ENSG00000266028.7	29.1001	1.13059	0.343159	3.29467	0.000985386	0.0381894	SRGAP2
ENSG00000059758.7	34.3499	1.13307	0.359872	3.14852	0.00164099	0.0455784	CDK17
ENSG00000104490.17	42.2122	1.15181	0.284338	4.05086	5.10293e-05	0.0103527	NCALD
ENSG00000072364.12	67.0305	1.15356	0.2554	4.51669	6.28129e-06	0.00331116	AFF4
ENSG00000077150.18	18.0868	1.15652	0.347134	3.33162	0.000863429	0.0364238	NFKB2
ENSG00000184205.14	35.7383	1.16505	0.362223	3.21638	0.00129819	0.0416044	TSPYL2
ENSG00000150977.10	31.097	1.16583	0.364559	3.19792	0.00138424	0.0425939	RILPL2
ENSG00000171488.14	43.5406	1.16768	0.366959	3.18204	0.00146239	0.0437424	LRRC8C
ENSG00000186001.13	37.4297	1.17198	0.338385	3.46344	0.000533311	0.0294153	LRCH3
ENSG00000138193.15	31.1874	1.17779	0.362476	3.24929	0.00115695	0.0403787	PLCE1
ENSG00000056972.18	33.1767	1.18034	0.346559	3.4059	0.000659471	0.032256	TRAF3IP2
ENSG00000170540.14	255.671	1.20036	0.357561	3.35709	0.000787687	0.0349091	ARL6IP1
ENSG00000158769.17	47.6336	1.20314	0.346297	3.47432	0.000512153	0.0288466	F11R
ENSG00000031081.10	58.9081	1.20953	0.386925	3.126	0.001772	0.0472395	ARHGAP31
ENSG00000170989.9	213.256	1.23281	0.382956	3.21919	0.00128552	0.0415664	S1PR1
ENSG00000128487.16	45.0688	1.24473	0.27194	4.57721	4.71221e-06	0.00310628	SPECC1
ENSG00000163072.15	44.268	1.25469	0.385473	3.25493	0.0011342	0.0402288	NOSTRIN
ENSG00000102804.14	597.115	1.25648	0.332636	3.77735	0.000158508	0.0168865	TSC22D1
ENSG00000152583.12	1735.51	1.25652	0.352361	3.56601	0.000362452	0.0245112	SPARCL1
ENSG00000116016.13	226.907	1.25944	0.369753	3.40617	0.000658814	0.032256	EPAS1
ENSG00000110090.12	24.987	1.27046	0.392162	3.23964	0.00119682	0.0405858	CPT1A
ENSG00000138119.16	34.3545	1.27763	0.399096	3.20132	0.00136801	0.0424436	MYOF
ENSG00000162618.13	167.373	1.2895	0.376471	3.42523	0.000614282	0.0310992	ADGRL4
ENSG00000125746.16	23.4834	1.2925	0.336266	3.84367	0.000121206	0.015214	EML2
ENSG00000114423.20	33.4973	1.29928	0.391469	3.31899	0.000903441	0.0370442	CBLB
ENSG00000128872.9	17.7594	1.30852	0.411008	3.18369	0.0014541	0.0436622	TMOD2
ENSG00000246263.2	10.2798	1.31969	0.406231	3.24861	0.0011597	0.0403787	UBR5-AS1
ENSG00000005884.17	33.0848	1.32155	0.407097	3.24629	0.0011692	0.0404087	ITGA3
ENSG00000152818.18	140.486	1.32444	0.272411	4.86192	1.16254e-06	0.00130238	UTRN
ENSG00000131389.17	23.2277	1.32678	0.326906	4.0586	4.9367e-05	0.0101033	SLC6A6
ENSG00000197943.9	26.7854	1.33549	0.414795	3.21963	0.00128356	0.0415664	PLCG2
ENSG00000133858.15	47.6002	1.33601	0.359177	3.71966	0.000199493	0.0188333	ZFC3H1
ENSG00000126878.12	88.0845	1.33861	0.409765	3.26678	0.00108779	0.0397521	AIF1L
ENSG00000143079.14	31.1207	1.35508	0.425526	3.18449	0.00145008	0.0435995	CTTNBP2NL
ENSG00000146856.14	10.1558	1.36601	0.433565	3.15065	0.00162909	0.0453374	AGBL3
ENSG00000151468.10	193.362	1.37566	0.43893	3.13413	0.00172364	0.0466524	CCDC3
ENSG00000163171.7	163.781	1.37671	0.380856	3.61479	0.000300592	0.0222102	CDC42EP3
ENSG00000157557.11	205.053	1.38478	0.427256	3.2411	0.0011907	0.0405858	ETS2
ENSG00000166503.8	216.48	1.39265	0.384647	3.62058	0.000293948	0.0222102	HDGFL3
ENSG00000095066.11	127.366	1.39653	0.439922	3.17449	0.00150102	0.0443089	HOOK2
ENSG00000261371.5	519.208	1.40195	0.39694	3.53189	0.000412597	0.026017	PECAM1
ENSG00000130844.17	43.7795	1.40626	0.370326	3.79736	0.000146243	0.0162476	ZNF331
ENSG00000154065.16	42.595	1.41932	0.438096	3.23975	0.00119636	0.0405858	ANKRD29
ENSG00000085563.14	8.6545	1.4208	0.447858	3.17244	0.00151166	0.0443474	ABCB1
ENSG00000183696.13	36.1604	1.42983	0.431846	3.31096	0.000929755	0.0375466	UPP1
ENSG00000163660.11	112.157	1.43142	0.342594	4.17819	2.93841e-05	0.00771265	CCNL1
ENSG00000111731.12	22.4257	1.43743	0.442932	3.24526	0.00117345	0.0404087	C2CD5
ENSG00000196935.8	47.0765	1.44197	0.463374	3.11188	0.00185899	0.0482918	SRGAP1
ENSG00000139117.13	34.9109	1.44562	0.297878	4.85306	1.21572e-06	0.00130238	CPNE8
ENSG00000171940.13	18.6265	1.4568	0.434106	3.35586	0.000791185	0.0349091	ZNF217
ENSG00000148926.9	54.114	1.46287	0.436504	3.35134	0.000804222	0.0353289	ADM
ENSG00000272870.1	28.1192	1.48686	0.410578	3.62139	0.000293023	0.0222102	AC097534.2
ENSG00000167470.12	155.731	1.48759	0.456708	3.2572	0.00112517	0.0402012	MIDN
ENSG00000120889.12	25.1902	1.49821	0.474341	3.15851	0.00158575	0.0450636	TNFRSF10B
ENSG00000107742.12	19.6722	1.5066	0.466877	3.22697	0.00125108	0.0412857	SPOCK2
ENSG00000133639.4	338.374	1.5089	0.380731	3.96317	7.39609e-05	0.0125042	BTG1
ENSG00000104723.20	54.3859	1.50992	0.413539	3.6512	0.000261015	0.0210384	TUSC3
ENSG00000101871.14	28.3835	1.52315	0.421164	3.61651	0.000298597	0.0222102	MID1
ENSG00000104177.17	17.3093	1.52804	0.443815	3.44296	0.000575386	0.030474	MYEF2
ENSG00000175548.8	10.5759	1.53641	0.482137	3.18666	0.00143926	0.0434404	ALG10B
ENSG00000100596.6	61.1469	1.55733	0.392679	3.96591	7.31173e-05	0.0125042	SPTLC2
ENSG00000245904.3	29.4043	1.56586	0.386825	4.04799	5.16591e-05	0.0103902	AC025164.1
ENSG00000101445.9	37.7382	1.57268	0.434742	3.6175	0.000297457	0.0222102	PPP1R16B
ENSG00000087074.7	264.378	1.5769	0.489381	3.22224	0.00127192	0.0415664	PPP1R15A
ENSG00000165997.4	36.942	1.57932	0.434261	3.63679	0.000276061	0.0216133	ARL5B
ENSG00000248334.6	12.9346	1.57932	0.461513	3.42204	0.000621523	0.0310992	WHAMMP2
ENSG00000125257.14	11.4685	1.59989	0.477738	3.34889	0.000811352	0.0353825	ABCC4
ENSG00000120833.13	77.1862	1.60431	0.420586	3.81447	0.000136478	0.0156621	SOCS2
ENSG00000131386.18	64.9017	1.60856	0.490698	3.2781	0.00104509	0.039013	GALNT15
ENSG00000148841.16	80.2325	1.61633	0.448651	3.60265	0.000314992	0.0227099	ITPRIP
ENSG00000184497.12	22.6172	1.6181	0.469887	3.44358	0.000574056	0.030474	TMEM255B
ENSG00000148339.12	81.653	1.62504	0.522866	3.10794	0.00188397	0.0487249	SLC25A25
ENSG00000132334.16	31.2748	1.6398	0.454913	3.60466	0.000312568	0.0226769	PTPRE
ENSG00000159885.13	4.94594	1.64022	0.524571	3.12677	0.00176736	0.0472395	ZNF222
ENSG00000156535.14	30.6971	1.66313	0.457631	3.63422	0.000278826	0.0216843	CD109
ENSG00000125148.6	1151.18	1.6636	0.500027	3.32702	0.000877808	0.0365601	MT2A
ENSG00000136160.15	47.2514	1.67215	0.486116	3.43982	0.000582111	0.0307233	EDNRB
ENSG00000125347.13	184.128	1.6765	0.509358	3.2914	0.000996905	0.0384082	IRF1
ENSG00000138439.11	9.56878	1.67794	0.453418	3.70065	0.000215047	0.0191498	FAM117B
ENSG00000186642.15	45.3568	1.67947	0.383965	4.37403	1.21973e-05	0.0052699	PDE2A
ENSG00000076641.4	19.4439	1.67979	0.500345	3.35726	0.000787194	0.0349091	PAG1
ENSG00000150347.15	361.382	1.68368	0.394768	4.26499	1.99908e-05	0.00666294	ARID5B
ENSG00000188825.13	7.36702	1.6853	0.516936	3.26017	0.00111346	0.0399664	LINC00910
ENSG00000197037.10	15.7641	1.68663	0.500949	3.36687	0.000760258	0.0345762	ZSCAN25
ENSG00000069974.15	29.3161	1.68828	0.483512	3.49171	0.000479936	0.0283172	RAB27A
ENSG00000118503.14	32.8055	1.69039	0.46925	3.60233	0.000315374	0.0227099	TNFAIP3
ENSG00000148154.9	53.9167	1.69122	0.410172	4.12319	3.73667e-05	0.00871804	UGCG
ENSG00000101695.8	49.3904	1.6923	0.501154	3.37681	0.000733327	0.0340708	RNF125
ENSG00000105750.14	10.7892	1.69248	0.443837	3.8133	0.000137125	0.0156621	ZNF85
ENSG00000091879.13	53.8624	1.69405	0.38843	4.36128	1.29304e-05	0.00538712	ANGPT2
ENSG00000165195.15	11.1968	1.70225	0.528355	3.22179	0.00127393	0.0415664	PIGA
ENSG00000186314.11	12.8092	1.71218	0.394951	4.33517	1.45649e-05	0.00585884	PRELID2
ENSG00000096696.13	13.232	1.7127	0.535412	3.19885	0.00137975	0.0425939	DSP
ENSG00000128833.12	26.267	1.71902	0.443941	3.87219	0.000107863	0.0146311	MYO5C
ENSG00000100523.14	26.2268	1.71933	0.545333	3.15281	0.00161706	0.0453374	DDHD1
ENSG00000156313.13	27.4075	1.74047	0.462218	3.76547	0.000166234	0.0172561	RPGR
ENSG00000183578.7	24.6617	1.74255	0.5161	3.37638	0.000734461	0.0340708	TNFAIP8L3
ENSG00000168743.12	34.9193	1.74631	0.366455	4.76543	1.88452e-06	0.00183199	NPNT
ENSG00000197019.4	96.6167	1.74675	0.521528	3.3493	0.000810164	0.0353825	SERTAD1
ENSG00000163083.5	5.73364	1.75639	0.550537	3.19032	0.00142114	0.0432351	INHBB
ENSG00000111859.16	98.4752	1.76304	0.522188	3.37626	0.000734788	0.0340708	NEDD9
ENSG00000163659.12	63.5533	1.77403	0.532179	3.33352	0.000857557	0.0363776	TIPARP
ENSG00000120278.16	25.7179	1.77549	0.448281	3.96066	7.47428e-05	0.0125445	PLEKHG1
ENSG00000163975.11	4.81974	1.78445	0.562634	3.17161	0.00151598	0.0443681	MELTF
ENSG00000136895.18	21.0538	1.78533	0.506575	3.52431	0.000424586	0.0265577	GARNL3
ENSG00000237238.3	8.43853	1.80802	0.492119	3.67395	0.00023883	0.0205192	BMS1P10
ENSG00000131016.16	398.201	1.8089	0.518102	3.4914	0.000480505	0.0283172	AKAP12
ENSG00000053524.12	28.4695	1.81417	0.466038	3.89274	9.91175e-05	0.0142542	MCF2L2
ENSG00000049540.16	115.809	1.81478	0.548361	3.30946	0.000934757	0.0375466	ELN
ENSG00000141526.16	20.1148	1.81743	0.570094	3.18795	0.00143284	0.0433712	SLC16A3
ENSG00000169908.11	1375.85	1.82089	0.537164	3.38983	0.000699369	0.0332248	TM4SF1
ENSG00000225706.1	4.85985	1.82445	0.585087	3.11825	0.00181931	0.0477461	PTPRD-AS1
ENSG00000153707.16	18.9315	1.83148	0.470843	3.88978	0.000100333	0.0142542	PTPRD
ENSG00000054598.7	43.2506	1.85094	0.562392	3.2912	0.000997615	0.0384082	FOXC1
ENSG00000111912.19	62.0635	1.85548	0.340852	5.44365	5.2199e-08	0.000173979	NCOA7
ENSG00000213088.10	336.783	1.85565	0.499959	3.7116	0.000205952	0.0188434	ACKR1
ENSG00000103226.17	25.4589	1.86387	0.533551	3.49334	0.000477023	0.0283172	NOMO3
ENSG00000197603.13	25.765	1.87149	0.574972	3.25493	0.00113421	0.0402288	C5orf42
ENSG00000188215.9	30.842	1.87552	0.443513	4.22878	2.34957e-05	0.00711921	DCUN1D3
ENSG00000082458.11	6.32404	1.88309	0.564478	3.33599	0.00084997	0.0363199	DLG3
ENSG00000205364.3	92.8325	1.88525	0.586632	3.21369	0.00131041	0.0416528	MT1M
ENSG00000198929.12	9.60788	1.88845	0.57916	3.26066	0.00111151	0.039958	NOS1AP
ENSG00000159200.17	184.534	1.88874	0.582981	3.2398	0.00119613	0.0405858	RCAN1
ENSG00000184005.10	28.2431	1.89035	0.602312	3.13849	0.0016982	0.0463942	ST6GALNAC3
ENSG00000157064.10	8.92067	1.89611	0.60913	3.11282	0.00185308	0.0482023	NMNAT2
ENSG00000134531.9	596.083	1.89825	0.594894	3.19091	0.00141825	0.0432351	EMP1
ENSG00000154529.14	21.3794	1.90972	0.590883	3.23197	0.00122938	0.0411454	CNTNAP3B
ENSG00000102010.14	41.4842	1.91617	0.564834	3.39245	0.000692706	0.0331859	BMX
ENSG00000130300.8	264.585	1.92771	0.515654	3.73838	0.000185212	0.0182328	PLVAP
ENSG00000116127.17	15.5144	1.93256	0.574554	3.36358	0.000769394	0.034721	ALMS1
ENSG00000112149.9	18.6098	1.93377	0.578553	3.34242	0.000830501	0.0357499	CD83
ENSG00000091428.17	9.50019	1.93495	0.528624	3.66036	0.000251864	0.0210384	RAPGEF4
ENSG00000162444.11	133.167	1.93852	0.587012	3.30236	0.000958762	0.0376401	RBP7
ENSG00000117461.14	67.6671	1.97468	0.432824	4.56231	5.05931e-06	0.00310628	PIK3R3
ENSG00000211592.8	26.7973	1.975	0.632454	3.12275	0.00179168	0.0474273	IGKC
ENSG00000198478.7	48.6819	1.97619	0.39548	4.99695	5.82455e-07	0.000799368	SH3BGRL2
ENSG00000113739.10	9.05326	1.97768	0.568127	3.48106	0.000499438	0.0286644	STC2
ENSG00000151773.12	9.18329	1.98544	0.561926	3.53327	0.00041045	0.0259518	CCDC122
ENSG00000136826.14	73.9365	1.99316	0.552371	3.60836	0.000308137	0.0225365	KLF4
ENSG00000002587.9	13.6937	2.00001	0.557021	3.59054	0.000329998	0.0233711	HS3ST1
ENSG00000175471.19	52.2371	2.00267	0.505053	3.96527	7.33121e-05	0.0125042	MCTP1
ENSG00000163053.10	11.7995	2.00694	0.516037	3.88913	0.000100603	0.0142542	SLC16A14
ENSG00000046604.12	26.7315	2.01085	0.54632	3.68072	0.000232572	0.0202468	DSG2
ENSG00000245498.6	8.52139	2.01465	0.577967	3.48576	0.00049075	0.0284818	AP000866.1
ENSG00000107249.22	7.63261	2.02231	0.629099	3.21461	0.00130622	0.0416144	GLIS3
ENSG00000196843.15	148.079	2.02588	0.591267	3.42633	0.00061179	0.0310992	ARID5A
ENSG00000179431.6	5.46691	2.03167	0.640344	3.17278	0.00150985	0.0443474	FJX1
ENSG00000246223.8	9.90708	2.03359	0.624867	3.25444	0.00113615	0.0402288	LINC01550
ENSG00000118985.15	45.9197	2.0352	0.546867	3.72156	0.000197995	0.0188333	ELL2
ENSG00000168032.9	18.6337	2.04282	0.515998	3.95897	7.52743e-05	0.0125445	ENTPD3
ENSG00000139289.13	170.463	2.05407	0.641397	3.20249	0.00136243	0.0424436	PHLDA1
ENSG00000135116.9	9.93057	2.05802	0.604889	3.40231	0.000668182	0.0324721	HRK
ENSG00000008869.11	16.4546	2.05809	0.551742	3.73017	0.000191351	0.0185527	HEATR5B
ENSG00000178031.16	8.21013	2.06734	0.590394	3.50164	0.00046241	0.0280606	ADAMTSL1
ENSG00000276409.4	504.472	2.06748	0.520409	3.9728	7.10338e-05	0.0125042	CCL14
ENSG00000145936.8	29.3407	2.07081	0.63227	3.2752	0.00105589	0.0392276	KCNMB1
ENSG00000118308.15	7.19864	2.07705	0.499037	4.16212	3.15312e-05	0.00791026	LRMP
ENSG00000112541.14	13.6183	2.09497	0.603229	3.47293	0.000514817	0.0288466	PDE10A
ENSG00000142178.8	10.6357	2.10848	0.585532	3.60097	0.000317035	0.0227544	SIK1
ENSG00000130164.13	88.6077	2.10966	0.615342	3.42843	0.000607083	0.0310992	LDLR
ENSG00000075426.11	148.726	2.11449	0.530872	3.98306	6.80347e-05	0.0123048	FOSL2
ENSG00000181649.6	17.5834	2.11665	0.648022	3.26633	0.00108951	0.0397521	PHLDA2
ENSG00000139832.4	9.14066	2.12437	0.640579	3.31633	0.000912081	0.0372236	RAB20
ENSG00000106366.8	70.1212	2.13907	0.65862	3.2478	0.00116302	0.0403787	SERPINE1
ENSG00000116285.12	90.9301	2.15385	0.499693	4.31034	1.63001e-05	0.0061838	ERRFI1
ENSG00000143479.16	5.94865	2.16612	0.663576	3.26431	0.00109729	0.0397784	DYRK3
ENSG00000285230.1	7.35863	2.16856	0.698533	3.10444	0.00190638	0.0488991	RALY-AS1
ENSG00000146021.14	21.7229	2.16893	0.52833	4.10525	4.0388e-05	0.00908551	KLHL3
ENSG00000138166.5	28.4422	2.18188	0.647173	3.3714	0.000747873	0.034213	DUSP5
ENSG00000019991.16	12.94	2.189	0.629769	3.47587	0.000509192	0.0288466	HGF
ENSG00000162692.11	63.202	2.20411	0.497955	4.42631	9.5857e-06	0.00438518	VCAM1
ENSG00000153234.13	34.6945	2.2128	0.696836	3.1755	0.00149577	0.0442304	NR4A2
ENSG00000165030.3	74.5974	2.21943	0.492276	4.50851	6.52836e-06	0.00331116	NFIL3
ENSG00000144802.11	63.2696	2.23095	0.48263	4.62248	3.79173e-06	0.00276453	NFKBIZ
ENSG00000123191.14	7.29916	2.23335	0.710654	3.14267	0.00167415	0.0460779	ATP7B
ENSG00000140090.17	7.77509	2.2463	0.7243	3.10134	0.00192645	0.0491214	SLC24A4
ENSG00000116717.12	198.864	2.25301	0.450405	5.00218	5.66847e-07	0.000799368	GADD45A
ENSG00000179915.22	13.4345	2.25952	0.688252	3.28299	0.00102713	0.0388695	NRXN1
ENSG00000280383.1	12.4936	2.25994	0.709674	3.18448	0.00145014	0.0435995	Z95331.1
ENSG00000003137.8	18.9108	2.26679	0.565738	4.00678	6.15513e-05	0.0115811	CYP26B1
ENSG00000234678.2	8.55184	2.26798	0.629956	3.60022	0.000317944	0.0227544	ELF3-AS1
ENSG00000141837.19	30.4485	2.27579	0.670655	3.39338	0.000690349	0.0331859	CACNA1A
ENSG00000118194.18	28.9581	2.27938	0.593451	3.84088	0.000122593	0.015214	TNNT2
ENSG00000057657.16	16.532	2.2801	0.458173	4.97651	6.47396e-07	0.000839133	PRDM1
ENSG00000082175.14	20.5969	2.28174	0.683627	3.3377	0.000844735	0.0361814	PGR
ENSG00000116990.10	3.15913	2.28227	0.729861	3.127	0.00176603	0.0472395	MYCL
ENSG00000174175.16	32.1382	2.2859	0.588093	3.88697	0.000101502	0.0142542	SELP
ENSG00000279080.1	12.1201	2.28775	0.660522	3.46355	0.000533106	0.0294153	AL022322.2
ENSG00000139880.19	6.36534	2.29736	0.69046	3.32729	0.000876966	0.0365601	CDH24
ENSG00000091651.8	8.07414	2.30352	0.651631	3.53501	0.000407761	0.0259518	ORC6
ENSG00000215126.10	16.8787	2.31075	0.499287	4.6281	3.69043e-06	0.00276453	CBWD6
ENSG00000015568.12	41.0474	2.31569	0.575448	4.02415	5.71813e-05	0.0112999	RGPD5
ENSG00000142871.16	695.118	2.31752	0.62207	3.72549	0.000194933	0.0186392	CYR61
ENSG00000177464.4	15.0984	2.32611	0.507983	4.57911	4.66954e-06	0.00310628	GPR4
ENSG00000178726.6	251.464	2.34025	0.561971	4.16437	3.12218e-05	0.00791026	THBD
ENSG00000124216.3	16.407	2.35287	0.701146	3.35574	0.000791519	0.0349091	SNAI1
ENSG00000086544.2	102.541	2.35868	0.644571	3.6593	0.000252905	0.0210384	ITPKC
ENSG00000228065.10	5.09985	2.36661	0.747794	3.16479	0.00155193	0.0448781	LINC01515
ENSG00000234684.6	5.59525	2.36671	0.589708	4.01336	5.98602e-05	0.0114475	SDCBP2-AS1
ENSG00000163687.13	19.4917	2.37478	0.623299	3.81001	0.000138959	0.0156621	DNASE1L3
ENSG00000164736.5	116.895	2.38041	0.581816	4.09133	4.289e-05	0.00913375	SOX17
ENSG00000115353.10	15.5632	2.38499	0.765675	3.11489	0.00184016	0.0480769	TACR1
ENSG00000196811.11	26.2267	2.38821	0.757164	3.15415	0.00160969	0.0452612	CHRNG
ENSG00000275431.1	260.599	2.38841	0.536925	4.44831	8.65498e-06	0.00412101	AC244100.2
ENSG00000253438.3	9.39308	2.39515	0.72675	3.2957	0.000981777	0.0381894	PCAT1
ENSG00000189292.15	18.1307	2.40351	0.684605	3.5108	0.000446766	0.0273582	ALKAL2
ENSG00000144655.14	190.194	2.43085	0.668859	3.63432	0.000278717	0.0216843	CSRNP1
ENSG00000179133.13	5.11921	2.43613	0.768875	3.16843	0.00153264	0.0445306	C10orf67
ENSG00000105877.17	11.1388	2.43642	0.680842	3.57854	0.00034552	0.0236687	DNAH11
ENSG00000127311.9	14.8106	2.4459	0.749653	3.26271	0.00110354	0.039794	HELB
ENSG00000273338.1	3.04366	2.44731	0.761259	3.21482	0.00130529	0.0416144	AC103591.3
ENSG00000151067.21	21.4522	2.45535	0.690029	3.55833	0.000373223	0.0248082	CACNA1C
ENSG00000279561.2	5.94248	2.4573	0.778846	3.15505	0.00160472	0.0452548	AL845472.2
ENSG00000090339.8	103.601	2.46403	0.618539	3.98364	6.78686e-05	0.0123048	ICAM1
ENSG00000172738.11	3.59046	2.46431	0.761625	3.23559	0.00121392	0.0409992	TMEM217
ENSG00000134755.15	11.6571	2.46717	0.686233	3.59524	0.000324096	0.0230533	DSC2
ENSG00000204764.13	6.48479	2.47235	0.782351	3.16016	0.00157685	0.0449226	RANBP17
ENSG00000162620.15	6.03926	2.474	0.796661	3.10546	0.00189984	0.0488162	LRRIQ3
ENSG00000155886.11	5.28806	2.4794	0.780104	3.17829	0.00148147	0.0440508	SLC24A2
ENSG00000141052.17	14.7022	2.49334	0.734957	3.3925	0.000692571	0.0331859	MYOCD
ENSG00000168447.10	7.0704	2.49343	0.730774	3.41204	0.000644796	0.031805	SCNN1B
ENSG00000099860.8	639.408	2.50359	0.595936	4.20111	2.65611e-05	0.00737735	GADD45B
ENSG00000197565.15	5.44403	2.51005	0.780831	3.21459	0.0013063	0.0416144	COL4A6
ENSG00000067715.13	6.99907	2.51486	0.677456	3.71222	0.000205453	0.0188434	SYT1
ENSG00000169247.12	13.6463	2.52391	0.724906	3.4817	0.000498239	0.0286644	SH3TC2
ENSG00000135905.19	13.7199	2.52679	0.664284	3.80378	0.000142506	0.0159517	DOCK10
ENSG00000171236.9	23.0913	2.52771	0.778801	3.24564	0.00117186	0.0404087	LRG1
ENSG00000123219.12	7.30046	2.55826	0.818619	3.12509	0.0017775	0.0472395	CENPK
ENSG00000163874.10	18.2407	2.58173	0.664514	3.88515	0.000102268	0.0142542	ZC3H12A
ENSG00000247708.7	5.70123	2.58656	0.740176	3.49452	0.000474907	0.0283172	STX18-AS1
ENSG00000121797.9	7.58622	2.58674	0.623951	4.14575	3.387e-05	0.00822959	CCRL2
ENSG00000082293.12	9.345	2.5887	0.623205	4.15384	3.26939e-05	0.00811469	COL19A1
ENSG00000145283.7	3.32115	2.59098	0.783298	3.30778	0.000940383	0.0375466	SLC10A6
ENSG00000133067.17	6.4361	2.5922	0.740652	3.49989	0.000465452	0.0280606	LGR6
ENSG00000142611.16	16.4726	2.61322	0.676775	3.86129	0.000112791	0.01502	PRDM16
ENSG00000249459.8	9.99113	2.61727	0.742252	3.52612	0.000421698	0.0264479	ZNF286B
ENSG00000267607.1	38.838	2.62703	0.628257	4.18147	2.89636e-05	0.00771265	AC011511.5
ENSG00000133958.13	6.53638	2.63704	0.767339	3.43661	0.000589046	0.0308832	UNC79
ENSG00000176641.10	20.3318	2.64093	0.665903	3.96594	7.31063e-05	0.0125042	RNF152
ENSG00000178662.15	11.3301	2.6414	0.626413	4.21671	2.4789e-05	0.00730788	CSRNP3
ENSG00000128016.5	1957.93	2.64163	0.673021	3.92503	8.67196e-05	0.0135446	ZFP36
ENSG00000163661.3	7.61927	2.64174	0.690008	3.82857	0.000128892	0.0153524	PTX3
ENSG00000182752.9	10.9885	2.6438	0.68647	3.8513	0.000117493	0.015214	PAPPA
ENSG00000182836.9	7.67324	2.65517	0.833535	3.18544	0.00144536	0.0435681	PLCXD3
ENSG00000149548.14	4.46714	2.65867	0.7618	3.48998	0.00048306	0.0283172	CCDC15
ENSG00000198650.10	6.61322	2.66243	0.785533	3.38933	0.000700639	0.0332248	TAT
ENSG00000227036.7	12.2597	2.66396	0.85857	3.10278	0.00191709	0.048941	LINC00511
ENSG00000268677.1	2.02246	2.66756	0.821623	3.2467	0.00116753	0.0404087	AC011495.3
ENSG00000285219.1	27.2964	2.68404	0.699692	3.83603	0.000125041	0.0152851	AL591485.1
ENSG00000140563.14	6.86293	2.6851	0.734787	3.65425	0.000257933	0.0210384	MCTP2
ENSG00000158220.13	5.21872	2.73024	0.769516	3.548	0.000388172	0.025416	ESYT3
ENSG00000261770.1	4.42812	2.74953	0.886039	3.10317	0.00191458	0.048941	AC006504.1
ENSG00000241860.6	18.891	2.7598	0.851255	3.24204	0.00118679	0.0405858	AL627309.5
ENSG00000157542.10	9.67946	2.77194	0.865719	3.20189	0.00136528	0.0424436	KCNJ6
ENSG00000282508.1	4.30322	2.78747	0.825946	3.37488	0.000738467	0.0340708	LINC01002
ENSG00000225937.2	11.2913	2.78994	0.750436	3.71776	0.000200999	0.0188333	PCA3
ENSG00000183833.16	8.06248	2.79167	0.846287	3.29873	0.000971222	0.0378923	MAATS1
ENSG00000186148.13	5.07762	2.79486	0.712067	3.925	8.67296e-05	0.0135446	AC013268.1
ENSG00000170421.12	8.48298	2.79519	0.780367	3.58189	0.000341113	0.0236687	KRT8
ENSG00000275993.2	23.7069	2.81553	0.859929	3.27414	0.00105983	0.0392562	SIK1B
ENSG00000166960.16	4.56705	2.81973	0.805117	3.50227	0.000461319	0.0280606	CCDC178
ENSG00000182021.10	5.18194	2.8215	0.707948	3.98545	6.73514e-05	0.0123048	AL591379.1
ENSG00000255185.5	2.46412	2.82355	0.904733	3.12087	0.00180318	0.0474831	PDXDC2P
ENSG00000136997.17	211.82	2.82415	0.663873	4.25406	2.09931e-05	0.00673277	MYC
ENSG00000154734.14	388.779	2.84308	0.657855	4.32174	1.54806e-05	0.00612167	ADAMTS1
ENSG00000155265.10	2.97727	2.85967	0.831941	3.43735	0.000587435	0.0308681	GOLGA7B
ENSG00000198576.3	17.8033	2.86221	0.88223	3.24429	0.00117742	0.0404087	ARC
ENSG00000215156.5	11.5867	2.86846	0.821292	3.49262	0.000478303	0.0283172	AC138409.1
ENSG00000123388.4	2.39869	2.87176	0.889517	3.22845	0.00124463	0.0412497	HOXC11
ENSG00000102271.13	4.40777	2.87832	0.860409	3.34529	0.000821959	0.0356078	KLHL4
ENSG00000162814.10	6.06306	2.88359	0.912487	3.16014	0.00157694	0.0449226	SPATA17
ENSG00000224609.7	16.1764	2.8911	0.706803	4.0904	4.30634e-05	0.00913375	AC093425.1
ENSG00000165300.7	12.3523	2.90337	0.847036	3.42768	0.000608772	0.0310992	SLITRK5
ENSG00000279456.1	5.11631	2.90421	0.936788	3.10018	0.00193403	0.0491535	AL353763.1
ENSG00000144554.10	6.36809	2.91052	0.832994	3.49405	0.000475756	0.0283172	FANCD2
ENSG00000184557.4	818.531	2.92754	0.940418	3.11302	0.00185181	0.0482023	SOCS3
ENSG00000047617.14	3.7543	2.9298	0.802179	3.6523	0.000259898	0.0210384	ANO2
ENSG00000147459.17	26.9055	2.94477	0.657082	4.48159	7.40883e-06	0.00367777	DOCK5
ENSG00000165323.15	11.0556	2.96108	0.92842	3.18938	0.0014258	0.0432581	FAT3
ENSG00000182389.19	21.6706	2.96164	0.864907	3.42422	0.000616558	0.0310992	CACNB4
ENSG00000280038.1	4.96177	2.96444	0.865668	3.42446	0.000616028	0.0310992	DNM1P41
ENSG00000075275.16	3.88025	2.97136	0.92599	3.20885	0.00133266	0.0420736	CELSR1
ENSG00000260735.2	7.30943	2.97422	0.916175	3.24634	0.001169	0.0404087	AC139256.1
ENSG00000280054.1	3.42234	2.98032	0.906713	3.28695	0.00101278	0.0387532	AC004241.5
ENSG00000255398.2	4.67572	2.98082	0.743874	4.00716	6.14544e-05	0.0115811	HCAR3
ENSG00000133742.13	9.77991	2.99412	0.824249	3.63255	0.000280639	0.0217528	CA1
ENSG00000012124.16	5.31731	2.99715	0.960061	3.12183	0.00179728	0.0474273	CD22
ENSG00000110436.12	16.5469	2.99914	0.874533	3.42942	0.000604873	0.0310992	SLC1A2
ENSG00000279217.1	9.09644	3.01231	0.943548	3.19254	0.00141027	0.0431232	Z95114.1
ENSG00000162105.18	8.61905	3.02999	0.934964	3.24075	0.00119215	0.0405858	SHANK2
ENSG00000214425.7	14.4169	3.05246	0.818562	3.72905	0.000192202	0.0185527	LRRC37A4P
ENSG00000236740.6	3.50946	3.0623	0.94741	3.23228	0.00122805	0.0411454	AL033384.1
ENSG00000244953.1	9.90932	3.07077	0.712715	4.30855	1.64329e-05	0.0061838	AC087521.1
ENSG00000178878.12	264.162	3.07213	0.855726	3.59009	0.000330567	0.0233711	APOLD1
ENSG00000171303.6	11.9333	3.07811	0.829031	3.71291	0.000204892	0.0188434	KCNK3
ENSG00000279278.1	10.1155	3.08533	0.950861	3.24478	0.00117543	0.0404087	AC245060.6
ENSG00000083067.22	11.7408	3.08863	0.921739	3.35087	0.00080558	0.0353289	TRPM3
ENSG00000164061.4	2.95579	3.10038	0.983968	3.1509	0.0016277	0.0453374	BSN
ENSG00000021645.18	11.8067	3.10109	0.856917	3.61889	0.000295868	0.0222102	NRXN3
ENSG00000274956.2	5.54306	3.10253	0.986044	3.14644	0.00165271	0.0457406	AC120042.3
ENSG00000115194.10	3.22234	3.10262	0.995856	3.11553	0.00183613	0.0480254	SLC30A3
ENSG00000130368.5	4.45445	3.10394	0.992057	3.1288	0.00175523	0.0471245	MAS1
ENSG00000260273.1	2.56212	3.10553	0.93506	3.32121	0.00089628	0.0368153	AL359711.2
ENSG00000112038.17	3.1314	3.11166	0.9913	3.13897	0.00169544	0.0463731	OPRM1
ENSG00000185842.15	10.8283	3.1138	0.848157	3.67125	0.000241366	0.0205522	DNAH14
ENSG00000205488.8	3.61195	3.12262	0.865326	3.60861	0.000307847	0.0225365	CALML3-AS1
ENSG00000134317.17	8.27346	3.12477	0.756337	4.13145	3.60484e-05	0.00849542	GRHL1
ENSG00000187605.15	19.0648	3.132	0.792315	3.95297	7.71855e-05	0.0126818	TET3
ENSG00000171848.14	5.71594	3.13512	0.72876	4.302	1.69263e-05	0.00620533	RRM2
ENSG00000225077.3	1.89422	3.13734	0.97202	3.22765	0.00124813	0.0412497	LINC00337
ENSG00000154639.18	8.4357	3.13973	0.948415	3.3105	0.000931291	0.0375466	CXADR
ENSG00000279652.1	4.10484	3.14877	0.967925	3.25312	0.00114146	0.0402288	Z82217.1
ENSG00000059804.15	119.373	3.16518	0.65199	4.85464	1.20604e-06	0.00130238	SLC2A3
ENSG00000280117.1	4.99696	3.18722	0.990049	3.21926	0.00128523	0.0415664	AC122688.4
ENSG00000285971.1	4.42374	3.18733	0.96505	3.30276	0.000957391	0.0376401
ENSG00000206120.11	4.2442	3.20159	0.967134	3.31039	0.000931649	0.0375466	EGFEM1P
ENSG00000078114.18	19.042	3.20539	0.737199	4.34807	1.37343e-05	0.00562166	NEBL
ENSG00000275880.1	2.12488	3.20609	0.84761	3.7825	0.000155258	0.0166854	AL139385.1
ENSG00000197299.11	4.80724	3.20737	0.846152	3.79054	0.00015032	0.0164653	BLM
ENSG00000184144.11	7.50044	3.22651	0.85044	3.79393	0.000148282	0.0163187	CNTN2
ENSG00000177675.8	5.21055	3.23774	0.963173	3.36154	0.000775103	0.0348473	CD163L1
ENSG00000173530.5	34.9634	3.24184	0.717643	4.51735	6.26197e-06	0.00331116	TNFRSF10D
ENSG00000065328.16	5.89733	3.24217	0.775433	4.18111	2.90092e-05	0.00771265	MCM10
ENSG00000050438.16	13.2819	3.25666	0.836759	3.89199	9.94254e-05	0.0142542	SLC4A8
ENSG00000106258.14	3.6828	3.258	0.898906	3.6244	0.000289628	0.0222102	CYP3A5
ENSG00000278662.4	6.63744	3.26074	0.855723	3.81051	0.000138682	0.0156621	GOLGA6L10
ENSG00000172742.5	7.11016	3.27544	0.985903	3.32228	0.000892866	0.0367399	OR4D9
ENSG00000273079.5	13.4706	3.27709	0.964524	3.39763	0.000679733	0.0329022	GRIN2B
ENSG00000121904.17	6.63908	3.28421	0.950173	3.45643	0.000547372	0.0296305	CSMD2
ENSG00000198805.11	56.9572	3.28836	0.719201	4.57223	4.82552e-06	0.00310628	PNP
ENSG00000101680.14	7.09531	3.29046	0.899447	3.65832	0.000253875	0.0210384	LAMA1
ENSG00000280109.3	2.59971	3.29403	0.896188	3.67561	0.000237285	0.020504	PLAC4
ENSG00000257838.5	2.94241	3.29805	0.980263	3.36446	0.00076694	0.034721	AC106788.1
ENSG00000188517.15	14.9575	3.30864	0.770141	4.29614	1.73795e-05	0.00620533	COL25A1
ENSG00000187479.6	123.521	3.32266	0.605574	5.4868	4.09287e-08	0.000159151	C11orf96
ENSG00000103522.15	6.84894	3.3263	0.791551	4.20226	2.64266e-05	0.00737735	IL21R
ENSG00000021826.15	7.69122	3.32866	0.892703	3.72874	0.000192437	0.0185527	CPS1
ENSG00000161405.16	7.01313	3.34215	0.929503	3.59563	0.00032361	0.0230533	IKZF3
ENSG00000112246.9	5.44279	3.3622	0.868671	3.87051	0.000108609	0.0146472	SIM1
ENSG00000237125.9	6.29199	3.38734	0.798732	4.2409	2.2263e-05	0.00692557	HAND2-AS1
ENSG00000173947.13	4.65649	3.38995	0.929019	3.64896	0.000263306	0.0210384	PIFO
ENSG00000137812.19	9.86098	3.42629	0.990896	3.45777	0.000544669	0.0296305	KNL1
ENSG00000106536.19	3.75301	3.43155	0.994231	3.45146	0.000557564	0.0300428	POU6F2
ENSG00000136014.11	7.44133	3.43655	0.996828	3.44749	0.000565825	0.0301398	USP44
ENSG00000259663.2	3.89368	3.44652	0.961445	3.58473	0.000337432	0.0236621	AC010478.1
ENSG00000141431.11	5.49446	3.50553	0.977764	3.58525	0.00033675	0.0236621	ASXL3
ENSG00000122012.13	7.88678	3.5256	0.903342	3.90284	9.50717e-05	0.0142542	SV2C
ENSG00000181143.15	7.70089	3.58092	0.912002	3.92643	8.62149e-05	0.0135446	MUC16
ENSG00000183775.10	10.3012	3.58328	0.931919	3.84506	0.000120524	0.015214	KCTD16
ENSG00000278920.1	9.2546	3.62991	0.983713	3.69001	0.000224242	0.0198174	AC005005.4
ENSG00000136531.15	7.53425	3.63899	0.991481	3.67026	0.000242307	0.0205574	SCN2A
ENSG00000180638.17	3.05779	3.64456	0.888009	4.10419	4.05726e-05	0.00908551	SLC47A2
ENSG00000175779.2	5.63414	3.64477	0.939138	3.88097	0.000104039	0.0142785	C15orf53
ENSG00000185022.11	145.687	3.65156	0.701694	5.20392	1.9513e-07	0.000360415	MAFF
ENSG00000175820.3	15.0786	3.66017	0.956938	3.82488	0.000130837	0.0154952	CCDC168
ENSG00000132164.9	5.08833	3.66464	0.991858	3.69472	0.000220129	0.0195279	SLC6A11
ENSG00000275395.5	6.35354	3.68813	0.928172	3.97354	7.08127e-05	0.0125042	FCGBP
ENSG00000116183.10	9.76907	3.69033	0.929145	3.97174	7.13485e-05	0.0125042	PAPPA2
ENSG00000163075.12	4.31994	3.71658	0.980847	3.78916	0.000151159	0.0164799	CFAP221
ENSG00000173432.11	12.8406	3.7227	0.825463	4.50983	6.48785e-06	0.00331116	SAA1
ENSG00000279879.1	4.97306	3.73035	0.992978	3.75673	0.00017215	0.0174628	AC091152.4
ENSG00000225914.2	4.90815	3.74603	0.971733	3.855	0.00011573	0.0151263	HCG23
ENSG00000205176.3	58.033	3.74612	0.990482	3.78212	0.000155496	0.0166854	REXO1L1P
ENSG00000108691.9	1263.61	3.76566	0.983509	3.8288	0.000128771	0.0153524	CCL2
ENSG00000124762.13	969.255	3.78223	0.912826	4.14343	3.4215e-05	0.00822959	CDKN1A
ENSG00000215160.3	6.90378	3.79386	0.982209	3.86258	0.000112196	0.01502	OR7E122P
ENSG00000163734.4	14.2695	3.99889	0.875805	4.56596	4.97224e-06	0.00310628	CXCL3
ENSG00000184949.15	12.5717	4.00288	0.996785	4.0158	5.92456e-05	0.0114236	FAM227A
ENSG00000205502.3	92.4774	4.05514	0.729188	5.56117	2.67979e-08	0.000154393	C2CD4B
ENSG00000177551.5	7.91059	4.07737	0.903273	4.51399	6.36181e-06	0.00331116	NHLH2
ENSG00000247157.6	3.85989	4.10564	0.92396	4.44352	8.84974e-06	0.00412947	LINC01252
ENSG00000136231.13	6.38757	4.1168	0.936537	4.39577	1.10383e-05	0.00485914	IGF2BP3
ENSG00000042832.11	4.85578	4.21832	0.98401	4.28687	1.81211e-05	0.00621739	TG
ENSG00000172602.10	46.0631	4.26567	0.77217	5.52426	3.30876e-08	0.000154393	RND1
ENSG00000234665.8	5.88838	4.57225	0.942527	4.85105	1.22808e-06	0.00130238	AL512625.3
ENSG00000140873.15	6.08074	4.67234	0.915899	5.10137	3.37208e-07	0.000550867	ADAMTS18
ENSG00000175592.8	24.8692	4.9458	0.945684	5.22986	1.69637e-07	0.0003598	FOSL1
ENSG00000265190.6	3.97697	4.95017	0.972132	5.09208	3.54164e-07	0.000550867	ANXA8

## Sheet: S2 _DEG SMA Sex Effect 
	baseMean	log2FoldChange	lfcSE	stat	pvalue	padj	Gene ID
ENSG00000012817.15	9.60287058197481	7.55664932508043	1.34698605758274	5.61004271910679	0.0000000202276677184567	0.000105087228834653	KDM5D
ENSG00000067048.16	20.3671321802656	8.61395755553011	1.20978301632075	7.12025002775067	0.00000000000107731452711648	0.0000000125929988360963	DDX3Y
ENSG00000099725.14	22.952729571546	6.31673536459241	1.13713149582897	5.55497353451416	0.0000000277653825484621	0.000129822599181844	PRKY
ENSG00000114374.12	6.79266924108168	7.05409865724585	1.3807789997631	5.10878182421383	0.000000324242496271094	0.00137823694528614	USP9Y
ENSG00000129824.15	88.6540961796496	10.0144365032433	1.15864876210348	8.64320304029193	0.00000000000000000546586616488401	0.000000000000127783752135741	RPS4Y1
ENSG00000131002.11	33.9394981765049	5.73894159879266	0.791900323566311	7.24705045320277	0.0000000000004259453345059	0.00000000663864200183079	TXLNGY
ENSG00000176728.7	14.1653580856181	8.10883542543801	1.34749824830865	6.01769645015572	0.00000000176916547886585	0.0000165441740590661	TTTY14
ENSG00000183878.15	11.4019120038923	7.80641530351127	1.33281305538293	5.85709696643723	0.00000000471028133491749	0.0000314626606252482	UTY
ENSG00000198692.9	192.870704700578	11.1413061743291	1.21777406103685	9.14891073048724	0.0000000000000000000575104893080253	0.00000000000000268901794857534	EIF1AY
ENSG00000229807.11	153.139114629332	-4.84340337758069	0.81915827612419	-5.9126587849384	0.00000000336629068488814	0.0000262329422588858	XIST
ENSG00000233864.7	13.3635068973032	8.00787920975448	1.41871354835482	5.64446516990031	0.0000000165695520109917	0.0000968428179222426	TTTY15
ENSG00000270641.1	128.281110810795	-4.38799122598539	0.950948458693439	-4.61433128774854	0.00000394362964739488	0.0153660242852702	TSIX

## Sheet: S3_mir1targets_overlap
Target Rank	Target Score	miRNA Name	Gene Symbol	Gene Description						Upregulated Degs in SMA that overlap with miR targets
1	99	hsa-miR-1-5p	MYBL1	MYB proto-oncogene like 1						ABHD2
2	97	hsa-miR-1-5p	CYP7A1	cytochrome P450 family 7 subfamily A member 1						AKAP12
3	96	hsa-miR-1-5p	SLC25A40	solute carrier family 25 member 40						ANKRD29
4	95	hsa-miR-1-5p	DAB2IP	DAB2 interacting protein						ARL5B
5	94	hsa-miR-1-5p	TRPC3	transient receptor potential cation channel subfamily C member 3						ASXL3
6	94	hsa-miR-1-5p	SNX6	sorting nexin 6						BSN
7	94	hsa-miR-1-5p	KDM6A	lysine demethylase 6A						C2CD4B
8	94	hsa-miR-1-5p	PWP1	PWP1 homolog, endonuclein						C2CD5
9	93	hsa-miR-1-5p	PRPF39	pre-mRNA processing factor 39						CCL2
10	93	hsa-miR-1-5p	ZNF567	zinc finger protein 567						COL19A1
11	93	hsa-miR-1-5p	FOXO3	forkhead box O3						COL25A1
12	92	hsa-miR-1-5p	CDH19	cadherin 19						CPT1A
13	92	hsa-miR-1-5p	RPS6KA5	ribosomal protein S6 kinase A5						CTTNBP2NL
14	91	hsa-miR-1-5p	SSR3	signal sequence receptor subunit 3						DDHD1
15	91	hsa-miR-1-5p	YTHDC1	YTH domain containing 1						EDNRB
16	91	hsa-miR-1-5p	VPS54	VPS54, GARP complex subunit						ERRFI1
17	91	hsa-miR-1-5p	AURKA	aurora kinase A						GNB4
18	91	hsa-miR-1-5p	DENND1B	DENN domain containing 1B						GPCPD1
19	91	hsa-miR-1-5p	VCL	vinculin						GRHL1
20	91	hsa-miR-1-5p	UCHL5	ubiquitin C-terminal hydrolase L5						HEATR5B
21	90	hsa-miR-1-5p	XKR4	XK related 4						HGF
22	90	hsa-miR-1-5p	SNTB1	syntrophin beta 1						KLF4
23	90	hsa-miR-1-5p	FUCA1	alpha-L-fucosidase 1						MCTP1
24	90	hsa-miR-1-5p	BICD1	BICD cargo adaptor 1						MIER1
25	90	hsa-miR-1-5p	CSMD3	CUB and Sushi multiple domains 3						MYEF2
26	89	hsa-miR-1-5p	RP1	RP1, axonemal microtubule associated						MYOCD
27	89	hsa-miR-1-5p	ANKRD27	ankyrin repeat domain 27						NCOA7
28	89	hsa-miR-1-5p	CNOT6L	CCR4-NOT transcription complex subunit 6 like						NEDD9
29	89	hsa-miR-1-5p	FUT9	fucosyltransferase 9						NPNT
30	89	hsa-miR-1-5p	CTNNA2	catenin alpha 2						NR4A2
31	88	hsa-miR-1-5p	FBXO45	F-box protein 45						ORC6
32	88	hsa-miR-1-5p	TSHZ1	teashirt zinc finger homeobox 1						PAG1
33	88	hsa-miR-1-5p	TMEM242	transmembrane protein 242						PNP
34	88	hsa-miR-1-5p	ARID1A	AT-rich interaction domain 1A						PTPRK
35	88	hsa-miR-1-5p	FNIP1	folliculin interacting protein 1						RNF125
36	88	hsa-miR-1-5p	ZC3H4	zinc finger CCCH-type containing 4						SH3BGRL2
37	88	hsa-miR-1-5p	TGIF1	TGFB induced factor homeobox 1						SH3TC2
38	87	hsa-miR-1-5p	TRIM6	tripartite motif containing 6						SHANK2
39	87	hsa-miR-1-5p	MSI2	musashi RNA binding protein 2						SLC16A3
40	87	hsa-miR-1-5p	SREK1	splicing regulatory glutamic acid and lysine rich protein 1						SLC1A2
41	87	hsa-miR-1-5p	TACC1	transforming acidic coiled-coil containing protein 1						SLC24A2
42	87	hsa-miR-1-5p	KIAA1324L	KIAA1324 like						SLC25A25
43	86	hsa-miR-1-5p	THOC7	THO complex 7						SLC6A11
44	86	hsa-miR-1-5p	GNPAT	glyceronephosphate O-acyltransferase						SRGAP2
45	86	hsa-miR-1-5p	PAIP2B	poly(A) binding protein interacting protein 2B						STC2
46	85	hsa-miR-1-5p	C3orf67	chromosome 3 open reading frame 67						SYT1
47	85	hsa-miR-1-5p	ATF2	activating transcription factor 2						TACR1
48	85	hsa-miR-1-5p	ASPN	asporin						TM4SF1
49	85	hsa-miR-1-5p	KIAA0825	KIAA0825						TMOD2
50	85	hsa-miR-1-5p	FAM81A	family with sequence similarity 81 member A						UGCG
51	85	hsa-miR-1-5p	TMEM192	transmembrane protein 192						UTRN
52	85	hsa-miR-1-5p	MAP3K8	mitogen-activated protein kinase kinase kinase 8						ZNF326
53	84	hsa-miR-1-5p	ERRFI1	ERBB receptor feedback inhibitor 1
54	84	hsa-miR-1-5p	CISD3	CDGSH iron sulfur domain 3
55	84	hsa-miR-1-5p	PDHX	pyruvate dehydrogenase complex component X
56	84	hsa-miR-1-5p	UGCG	UDP-glucose ceramide glucosyltransferase
57	84	hsa-miR-1-5p	DTL	denticleless E3 ubiquitin protein ligase homolog
58	84	hsa-miR-1-5p	FEZ2	fasciculation and elongation protein zeta 2
59	84	hsa-miR-1-5p	GRHL1	grainyhead like transcription factor 1
60	84	hsa-miR-1-5p	C1orf94	chromosome 1 open reading frame 94
61	83	hsa-miR-1-5p	NUDCD2	NudC domain containing 2
62	83	hsa-miR-1-5p	DMXL1	Dmx like 1
63	83	hsa-miR-1-5p	ZMYM5	zinc finger MYM-type containing 5
64	83	hsa-miR-1-5p	SRSF6	serine and arginine rich splicing factor 6
65	83	hsa-miR-1-5p	ERAP1	endoplasmic reticulum aminopeptidase 1
66	82	hsa-miR-1-5p	MTRNR2L7	MT-RNR2 like 7
67	82	hsa-miR-1-5p	N4BP2	NEDD4 binding protein 2
68	82	hsa-miR-1-5p	CAND1	cullin associated and neddylation dissociated 1
69	82	hsa-miR-1-5p	AHR	aryl hydrocarbon receptor
70	82	hsa-miR-1-5p	BORA	bora, aurora kinase A activator
71	82	hsa-miR-1-5p	CLDND1	claudin domain containing 1
72	82	hsa-miR-1-5p	UHMK1	U2AF homology motif kinase 1
73	82	hsa-miR-1-5p	SLC40A1	solute carrier family 40 member 1
74	82	hsa-miR-1-5p	MAPK8	mitogen-activated protein kinase 8
75	82	hsa-miR-1-5p	DGKH	diacylglycerol kinase eta
76	81	hsa-miR-1-5p	PSMA2	proteasome subunit alpha 2
77	81	hsa-miR-1-5p	TSC22D2	TSC22 domain family member 2
78	81	hsa-miR-1-5p	FAM162A	family with sequence similarity 162 member A
79	81	hsa-miR-1-5p	PHLDB2	pleckstrin homology like domain family B member 2
80	81	hsa-miR-1-5p	ZNF677	zinc finger protein 677
81	81	hsa-miR-1-5p	STK17B	serine/threonine kinase 17b
82	81	hsa-miR-1-5p	PAG1	phosphoprotein membrane anchor with glycosphingolipid microdomains 1
83	81	hsa-miR-1-5p	PROX2	prospero homeobox 2
84	81	hsa-miR-1-5p	HIKESHI	Hikeshi, heat shock protein nuclear import factor
85	80	hsa-miR-1-5p	PYGO1	pygopus family PHD finger 1
86	80	hsa-miR-1-5p	LSM8	LSM8 homolog, U6 small nuclear RNA associated
87	80	hsa-miR-1-5p	VPS13D	vacuolar protein sorting 13 homolog D
88	80	hsa-miR-1-5p	TMCC1	transmembrane and coiled-coil domain family 1
89	80	hsa-miR-1-5p	RUNDC3B	RUN domain containing 3B
90	80	hsa-miR-1-5p	INTS6L	integrator complex subunit 6 like
91	80	hsa-miR-1-5p	PTH	parathyroid hormone
92	80	hsa-miR-1-5p	CASC1	cancer susceptibility 1
93	80	hsa-miR-1-5p	KIF3A	kinesin family member 3A
94	80	hsa-miR-1-5p	TEAD1	TEA domain transcription factor 1
95	79	hsa-miR-1-5p	PJA2	praja ring finger ubiquitin ligase 2
96	79	hsa-miR-1-5p	SF3B1	splicing factor 3b subunit 1
97	79	hsa-miR-1-5p	PHF3	PHD finger protein 3
98	79	hsa-miR-1-5p	ZNF684	zinc finger protein 684
99	79	hsa-miR-1-5p	CHST9	carbohydrate sulfotransferase 9
100	79	hsa-miR-1-5p	STEAP2	STEAP2 metalloreductase
101	79	hsa-miR-1-5p	TM9SF3	transmembrane 9 superfamily member 3
102	79	hsa-miR-1-5p	UBE2D3	ubiquitin conjugating enzyme E2 D3
103	79	hsa-miR-1-5p	ANKS1B	ankyrin repeat and sterile alpha motif domain containing 1B
104	78	hsa-miR-1-5p	FSTL4	follistatin like 4
105	78	hsa-miR-1-5p	ZNF711	zinc finger protein 711
106	78	hsa-miR-1-5p	EXOC2	exocyst complex component 2
107	78	hsa-miR-1-5p	FGA	fibrinogen alpha chain
108	78	hsa-miR-1-5p	SLC18B1	solute carrier family 18 member B1
109	78	hsa-miR-1-5p	PRKRA	protein activator of interferon induced protein kinase EIF2AK2
110	78	hsa-miR-1-5p	SLC17A6	solute carrier family 17 member 6
111	78	hsa-miR-1-5p	FPGT	fucose-1-phosphate guanylyltransferase
112	78	hsa-miR-1-5p	DOCK4	dedicator of cytokinesis 4
113	78	hsa-miR-1-5p	SRSF5	serine and arginine rich splicing factor 5
114	78	hsa-miR-1-5p	SCAF11	SR-related CTD associated factor 11
115	78	hsa-miR-1-5p	ZNF804A	zinc finger protein 804A
116	77	hsa-miR-1-5p	C16orf45	chromosome 16 open reading frame 45
117	77	hsa-miR-1-5p	MTRR	5-methyltetrahydrofolate-homocysteine methyltransferase reductase
118	77	hsa-miR-1-5p	CETN3	centrin 3
119	77	hsa-miR-1-5p	HLA-DQA1	major histocompatibility complex, class II, DQ alpha 1
120	77	hsa-miR-1-5p	NPM1	nucleophosmin 1
121	77	hsa-miR-1-5p	ZNF235	zinc finger protein 235
122	77	hsa-miR-1-5p	ZNF655	zinc finger protein 655
123	77	hsa-miR-1-5p	SPCS1	signal peptidase complex subunit 1
124	77	hsa-miR-1-5p	DIP2A	disco interacting protein 2 homolog A
125	76	hsa-miR-1-5p	GPR52	G protein-coupled receptor 52
126	76	hsa-miR-1-5p	IREB2	iron responsive element binding protein 2
127	76	hsa-miR-1-5p	ANKRD34B	ankyrin repeat domain 34B
128	76	hsa-miR-1-5p	CIPC	CLOCK interacting pacemaker
129	76	hsa-miR-1-5p	CD38	CD38 molecule
130	76	hsa-miR-1-5p	LEPR	leptin receptor
131	76	hsa-miR-1-5p	NUS1	NUS1, dehydrodolichyl diphosphate synthase subunit
132	76	hsa-miR-1-5p	GOLGA7	golgin A7
133	76	hsa-miR-1-5p	IL6	interleukin 6
134	76	hsa-miR-1-5p	NPNT	nephronectin
135	76	hsa-miR-1-5p	SEC23IP	SEC23 interacting protein
136	76	hsa-miR-1-5p	ACOT13	acyl-CoA thioesterase 13
137	76	hsa-miR-1-5p	RASSF5	Ras association domain family member 5
138	75	hsa-miR-1-5p	MYCN	MYCN proto-oncogene, bHLH transcription factor
139	75	hsa-miR-1-5p	FAM84A	family with sequence similarity 84 member A
140	75	hsa-miR-1-5p	PRR23C	proline rich 23C
141	75	hsa-miR-1-5p	CHD7	chromodomain helicase DNA binding protein 7
142	75	hsa-miR-1-5p	GRK3	G protein-coupled receptor kinase 3
143	75	hsa-miR-1-5p	CDC37L1	cell division cycle 37 like 1
144	75	hsa-miR-1-5p	AGTR2	angiotensin II receptor type 2
145	75	hsa-miR-1-5p	ZNF57	zinc finger protein 57
146	75	hsa-miR-1-5p	PACS2	phosphofurin acidic cluster sorting protein 2
147	75	hsa-miR-1-5p	SHTN1	shootin 1
148	75	hsa-miR-1-5p	SEMA3A	semaphorin 3A
149	75	hsa-miR-1-5p	PTAR1	protein prenyltransferase alpha subunit repeat containing 1
150	75	hsa-miR-1-5p	TPM1	tropomyosin 1
151	75	hsa-miR-1-5p	ATE1	arginyltransferase 1
152	74	hsa-miR-1-5p	STARD13	StAR related lipid transfer domain containing 13
153	74	hsa-miR-1-5p	IPO8	importin 8
154	74	hsa-miR-1-5p	USF3	upstream transcription factor family member 3
155	74	hsa-miR-1-5p	CCDC82	coiled-coil domain containing 82
156	74	hsa-miR-1-5p	PHTF1	putative homeodomain transcription factor 1
157	74	hsa-miR-1-5p	CSNK1G3	casein kinase 1 gamma 3
158	74	hsa-miR-1-5p	DYDC2	DPY30 domain containing 2
159	74	hsa-miR-1-5p	SGMS2	sphingomyelin synthase 2
160	74	hsa-miR-1-5p	CR2	complement C3d receptor 2
161	74	hsa-miR-1-5p	TENM1	teneurin transmembrane protein 1
162	74	hsa-miR-1-5p	JMJD6	jumonji domain containing 6, arginine demethylase and lysine hydroxylase
163	74	hsa-miR-1-5p	POM121	POM121 transmembrane nucleoporin
164	74	hsa-miR-1-5p	TTI1	TELO2 interacting protein 1
165	73	hsa-miR-1-5p	RUNX1T1	RUNX1 translocation partner 1
166	73	hsa-miR-1-5p	ATP8B1	ATPase phospholipid transporting 8B1
167	73	hsa-miR-1-5p	CPEB2	cytoplasmic polyadenylation element binding protein 2
168	73	hsa-miR-1-5p	MCAT	malonyl-CoA-acyl carrier protein transacylase
169	73	hsa-miR-1-5p	DNM3	dynamin 3
170	72	hsa-miR-1-5p	CSN2	casein beta
171	72	hsa-miR-1-5p	MAP2	microtubule associated protein 2
172	72	hsa-miR-1-5p	C15orf56	chromosome 15 open reading frame 56
173	72	hsa-miR-1-5p	MYEF2	myelin expression factor 2
174	72	hsa-miR-1-5p	RIMKLB	ribosomal modification protein rimK like family member B
175	72	hsa-miR-1-5p	WDR92	WD repeat domain 92
176	72	hsa-miR-1-5p	ETFBKMT	electron transfer flavoprotein subunit beta lysine methyltransferase
177	72	hsa-miR-1-5p	UQCR10	ubiquinol-cytochrome c reductase, complex III subunit X
178	71	hsa-miR-1-5p	DICER1	dicer 1, ribonuclease III
179	71	hsa-miR-1-5p	FRMD6	FERM domain containing 6
180	71	hsa-miR-1-5p	C7	complement C7
181	71	hsa-miR-1-5p	ZNF280D	zinc finger protein 280D
182	71	hsa-miR-1-5p	KCNE3	potassium voltage-gated channel subfamily E regulatory subunit 3
183	71	hsa-miR-1-5p	PRPF40A	pre-mRNA processing factor 40 homolog A
184	71	hsa-miR-1-5p	XIAP	X-linked inhibitor of apoptosis
185	71	hsa-miR-1-5p	MCM6	minichromosome maintenance complex component 6
186	71	hsa-miR-1-5p	MAPK10	mitogen-activated protein kinase 10
187	70	hsa-miR-1-5p	ABHD13	abhydrolase domain containing 13
188	70	hsa-miR-1-5p	ZDHHC21	zinc finger DHHC-type containing 21
189	70	hsa-miR-1-5p	HNRNPA3	heterogeneous nuclear ribonucleoprotein A3
190	70	hsa-miR-1-5p	DEXI	Dexi homolog
191	70	hsa-miR-1-5p	LNX1	ligand of numb-protein X 1
192	70	hsa-miR-1-5p	UBR5	ubiquitin protein ligase E3 component n-recognin 5
193	70	hsa-miR-1-5p	HYDIN	HYDIN, axonemal central pair apparatus protein
194	70	hsa-miR-1-5p	SRGN	serglycin
195	70	hsa-miR-1-5p	ETNK1	ethanolamine kinase 1
196	70	hsa-miR-1-5p	RAD18	RAD18, E3 ubiquitin protein ligase
197	70	hsa-miR-1-5p	CLCN5	chloride voltage-gated channel 5
198	70	hsa-miR-1-5p	SLC7A11	solute carrier family 7 member 11
199	70	hsa-miR-1-5p	DCLK1	doublecortin like kinase 1
200	70	hsa-miR-1-5p	IQCJ	IQ motif containing J
201	69	hsa-miR-1-5p	ERCC6L2	ERCC excision repair 6 like 2
202	69	hsa-miR-1-5p	CHP1	calcineurin like EF-hand protein 1
203	69	hsa-miR-1-5p	LIX1	limb and CNS expressed 1
204	69	hsa-miR-1-5p	RNF6	ring finger protein 6
205	69	hsa-miR-1-5p	ACVR1C	activin A receptor type 1C
206	69	hsa-miR-1-5p	SLC35D3	solute carrier family 35 member D3
207	69	hsa-miR-1-5p	NEK7	NIMA related kinase 7
208	69	hsa-miR-1-5p	DMRTA1	DMRT like family A1
209	69	hsa-miR-1-5p	RAB11FIP2	RAB11 family interacting protein 2
210	69	hsa-miR-1-5p	HNRNPLL	heterogeneous nuclear ribonucleoprotein L like
211	69	hsa-miR-1-5p	RAB33B	RAB33B, member RAS oncogene family
212	69	hsa-miR-1-5p	HNRNPD	heterogeneous nuclear ribonucleoprotein D
213	69	hsa-miR-1-5p	LMLN	leishmanolysin like peptidase
214	69	hsa-miR-1-5p	CDC14A	cell division cycle 14A
215	69	hsa-miR-1-5p	IL17A	interleukin 17A
216	69	hsa-miR-1-5p	IGFBP7	insulin like growth factor binding protein 7
217	69	hsa-miR-1-5p	COCH	cochlin
218	69	hsa-miR-1-5p	EAF1	ELL associated factor 1
219	68	hsa-miR-1-5p	ROBO2	roundabout guidance receptor 2
220	68	hsa-miR-1-5p	SDC2	syndecan 2
221	68	hsa-miR-1-5p	LRCH2	leucine rich repeats and calponin homology domain containing 2
222	68	hsa-miR-1-5p	ZEB1	zinc finger E-box binding homeobox 1
223	68	hsa-miR-1-5p	TBC1D7	TBC1 domain family member 7
224	68	hsa-miR-1-5p	SORBS1	sorbin and SH3 domain containing 1
225	68	hsa-miR-1-5p	ARL5B	ADP ribosylation factor like GTPase 5B
226	68	hsa-miR-1-5p	PLPPR4	phospholipid phosphatase related 4
227	68	hsa-miR-1-5p	ZNF367	zinc finger protein 367
228	68	hsa-miR-1-5p	PRR16	proline rich 16
229	67	hsa-miR-1-5p	PEAK1	pseudopodium enriched atypical kinase 1
230	67	hsa-miR-1-5p	YOD1	YOD1 deubiquitinase
231	67	hsa-miR-1-5p	IMPACT	impact RWD domain protein
232	67	hsa-miR-1-5p	NAA15	N(alpha)-acetyltransferase 15, NatA auxiliary subunit
233	67	hsa-miR-1-5p	NMBR	neuromedin B receptor
234	67	hsa-miR-1-5p	GUCY1A1	guanylate cyclase 1 soluble subunit alpha 1
235	67	hsa-miR-1-5p	SCAI	suppressor of cancer cell invasion
236	67	hsa-miR-1-5p	NCOA7	nuclear receptor coactivator 7
237	67	hsa-miR-1-5p	POM121C	POM121 transmembrane nucleoporin C
238	67	hsa-miR-1-5p	TMOD2	tropomodulin 2
239	67	hsa-miR-1-5p	GGCX	gamma-glutamyl carboxylase
240	67	hsa-miR-1-5p	SEC11A	SEC11 homolog A, signal peptidase complex subunit
241	67	hsa-miR-1-5p	WDFY3	WD repeat and FYVE domain containing 3
242	67	hsa-miR-1-5p	ZNF273	zinc finger protein 273
243	67	hsa-miR-1-5p	SOCS4	suppressor of cytokine signaling 4
244	66	hsa-miR-1-5p	ZNF322	zinc finger protein 322
245	66	hsa-miR-1-5p	PNO1	partner of NOB1 homolog
246	66	hsa-miR-1-5p	DHFR2	dihydrofolate reductase 2
247	66	hsa-miR-1-5p	CEP135	centrosomal protein 135
248	66	hsa-miR-1-5p	NLN	neurolysin
249	66	hsa-miR-1-5p	PUM2	pumilio RNA binding family member 2
250	66	hsa-miR-1-5p	ZFPM2	zinc finger protein, FOG family member 2
251	65	hsa-miR-1-5p	STXBP5	syntaxin binding protein 5
252	65	hsa-miR-1-5p	NEURL2	neuralized E3 ubiquitin protein ligase 2
253	65	hsa-miR-1-5p	LRPAP1	LDL receptor related protein associated protein 1
254	65	hsa-miR-1-5p	SMAD4	SMAD family member 4
255	65	hsa-miR-1-5p	SMCHD1	structural maintenance of chromosomes flexible hinge domain containing 1
256	65	hsa-miR-1-5p	CIB4	calcium and integrin binding family member 4
257	65	hsa-miR-1-5p	GASK1B	golgi associated kinase 1B
258	64	hsa-miR-1-5p	LRRC8B	leucine rich repeat containing 8 VRAC subunit B
259	64	hsa-miR-1-5p	CLDN12	claudin 12
260	64	hsa-miR-1-5p	CDC42SE2	CDC42 small effector 2
261	64	hsa-miR-1-5p	ZNF704	zinc finger protein 704
262	64	hsa-miR-1-5p	C9orf3	chromosome 9 open reading frame 3
263	64	hsa-miR-1-5p	EMX2	empty spiracles homeobox 2
264	63	hsa-miR-1-5p	NUB1	negative regulator of ubiquitin like proteins 1
265	63	hsa-miR-1-5p	PRR27	proline rich 27
266	63	hsa-miR-1-5p	TMTC1	transmembrane and tetratricopeptide repeat containing 1
267	63	hsa-miR-1-5p	BHMT	betaine--homocysteine S-methyltransferase
268	63	hsa-miR-1-5p	SLC35F5	solute carrier family 35 member F5
269	63	hsa-miR-1-5p	SULT1A3	sulfotransferase family 1A member 3
270	63	hsa-miR-1-5p	CNEP1R1	CTD nuclear envelope phosphatase 1 regulatory subunit 1
271	63	hsa-miR-1-5p	C5orf30	chromosome 5 open reading frame 30
272	63	hsa-miR-1-5p	SOGA1	suppressor of glucose, autophagy associated 1
273	63	hsa-miR-1-5p	BLOC1S4	biogenesis of lysosomal organelles complex 1 subunit 4
274	63	hsa-miR-1-5p	SULT1A4	sulfotransferase family 1A member 4
275	62	hsa-miR-1-5p	VPS50	VPS50, EARP/GARPII complex subunit
276	62	hsa-miR-1-5p	AMBRA1	autophagy and beclin 1 regulator 1
277	62	hsa-miR-1-5p	GAN	gigaxonin
278	62	hsa-miR-1-5p	TBCCD1	TBCC domain containing 1
279	62	hsa-miR-1-5p	PGRMC2	progesterone receptor membrane component 2
280	62	hsa-miR-1-5p	EHF	ETS homologous factor
281	62	hsa-miR-1-5p	FBXO3	F-box protein 3
282	62	hsa-miR-1-5p	TNRC6C	trinucleotide repeat containing 6C
283	62	hsa-miR-1-5p	C6orf47	chromosome 6 open reading frame 47
284	62	hsa-miR-1-5p	SH3BGRL2	SH3 domain binding glutamate rich protein like 2
285	62	hsa-miR-1-5p	ZNF112	zinc finger protein 112
286	62	hsa-miR-1-5p	AAK1	AP2 associated kinase 1
287	62	hsa-miR-1-5p	RPRD2	regulation of nuclear pre-mRNA domain containing 2
288	62	hsa-miR-1-5p	SLC16A7	solute carrier family 16 member 7
289	61	hsa-miR-1-5p	IQCK	IQ motif containing K
290	61	hsa-miR-1-5p	UBE4A	ubiquitination factor E4A
291	61	hsa-miR-1-5p	SRI	sorcin
292	61	hsa-miR-1-5p	SLC35A1	solute carrier family 35 member A1
293	61	hsa-miR-1-5p	RUFY2	RUN and FYVE domain containing 2
294	61	hsa-miR-1-5p	CDKN2AIP	CDKN2A interacting protein
295	61	hsa-miR-1-5p	RBMS3	RNA binding motif single stranded interacting protein 3
296	61	hsa-miR-1-5p	PARVA	parvin alpha
297	61	hsa-miR-1-5p	C16orf46	chromosome 16 open reading frame 46
298	61	hsa-miR-1-5p	TASOR	transcription activation suppressor
299	61	hsa-miR-1-5p	RNF125	ring finger protein 125
300	61	hsa-miR-1-5p	PKN2	protein kinase N2
301	61	hsa-miR-1-5p	YIPF5	Yip1 domain family member 5
302	61	hsa-miR-1-5p	ZIC5	Zic family member 5
303	61	hsa-miR-1-5p	FAM13C	family with sequence similarity 13 member C
304	61	hsa-miR-1-5p	NECTIN3	nectin cell adhesion molecule 3
305	61	hsa-miR-1-5p	RP2	RP2, ARL3 GTPase activating protein
306	60	hsa-miR-1-5p	PNRC2	proline rich nuclear receptor coactivator 2
307	60	hsa-miR-1-5p	KCNC2	potassium voltage-gated channel subfamily C member 2
308	60	hsa-miR-1-5p	MYCT1	MYC target 1
309	60	hsa-miR-1-5p	CFAP97	cilia and flagella associated protein 97
310	60	hsa-miR-1-5p	RIT1	Ras like without CAAX 1
311	60	hsa-miR-1-5p	LMAN1	lectin, mannose binding 1
312	60	hsa-miR-1-5p	TAF2	TATA-box binding protein associated factor 2
313	60	hsa-miR-1-5p	POLE	DNA polymerase epsilon, catalytic subunit
314	60	hsa-miR-1-5p	KCTD10	potassium channel tetramerization domain containing 10
315	60	hsa-miR-1-5p	CCAR1	cell division cycle and apoptosis regulator 1
316	60	hsa-miR-1-5p	DCUN1D5	defective in cullin neddylation 1 domain containing 5
317	60	hsa-miR-1-5p	TRAPPC6B	trafficking protein particle complex 6B
318	60	hsa-miR-1-5p	EREG	epiregulin
319	60	hsa-miR-1-5p	ATRNL1	attractin like 1
320	59	hsa-miR-1-5p	CACNA2D1	calcium voltage-gated channel auxiliary subunit alpha2delta 1
321	59	hsa-miR-1-5p	PPARGC1A	PPARG coactivator 1 alpha
322	59	hsa-miR-1-5p	ALDH6A1	aldehyde dehydrogenase 6 family member A1
323	59	hsa-miR-1-5p	RGS8	regulator of G protein signaling 8
324	59	hsa-miR-1-5p	ITGB8	integrin subunit beta 8
325	59	hsa-miR-1-5p	MAX	MYC associated factor X
326	59	hsa-miR-1-5p	GNL3L	G protein nucleolar 3 like
327	59	hsa-miR-1-5p	ZBED9	zinc finger BED-type containing 9
328	59	hsa-miR-1-5p	ZFYVE19	zinc finger FYVE-type containing 19
329	59	hsa-miR-1-5p	PAPOLA	poly(A) polymerase alpha
330	59	hsa-miR-1-5p	SHANK2	SH3 and multiple ankyrin repeat domains 2
331	59	hsa-miR-1-5p	PDIK1L	PDLIM1 interacting kinase 1 like
332	59	hsa-miR-1-5p	C6orf120	chromosome 6 open reading frame 120
333	58	hsa-miR-1-5p	LRIT3	leucine rich repeat, Ig-like and transmembrane domains 3
334	58	hsa-miR-1-5p	LRRC49	leucine rich repeat containing 49
335	58	hsa-miR-1-5p	CASP3	caspase 3
336	58	hsa-miR-1-5p	SMU1	SMU1, DNA replication regulator and spliceosomal factor
337	58	hsa-miR-1-5p	SYN2	synapsin II
338	58	hsa-miR-1-5p	NANOS1	nanos C2HC-type zinc finger 1
339	58	hsa-miR-1-5p	WFDC6	WAP four-disulfide core domain 6
340	58	hsa-miR-1-5p	C10orf88	chromosome 10 open reading frame 88
341	58	hsa-miR-1-5p	PRUNE2	prune homolog 2 with BCH domain
342	58	hsa-miR-1-5p	HNMT	histamine N-methyltransferase
343	58	hsa-miR-1-5p	RARRES3	retinoic acid receptor responder 3
344	58	hsa-miR-1-5p	CNOT4	CCR4-NOT transcription complex subunit 4
345	58	hsa-miR-1-5p	UBXN7	UBX domain protein 7
346	58	hsa-miR-1-5p	MED10	mediator complex subunit 10
347	58	hsa-miR-1-5p	OR51E2	olfactory receptor family 51 subfamily E member 2
348	58	hsa-miR-1-5p	TCHHL1	trichohyalin like 1
349	58	hsa-miR-1-5p	ZC3H12C	zinc finger CCCH-type containing 12C
350	57	hsa-miR-1-5p	MARK1	microtubule affinity regulating kinase 1
351	57	hsa-miR-1-5p	ARFGEF3	ARFGEF family member 3
352	57	hsa-miR-1-5p	PNRC1	proline rich nuclear receptor coactivator 1
353	57	hsa-miR-1-5p	ZNF215	zinc finger protein 215
354	57	hsa-miR-1-5p	LEO1	LEO1 homolog, Paf1/RNA polymerase II complex component
355	57	hsa-miR-1-5p	IL26	interleukin 26
356	57	hsa-miR-1-5p	TAB3	TGF-beta activated kinase 1 (MAP3K7) binding protein 3
357	57	hsa-miR-1-5p	DOP1B	DOP1 leucine zipper like protein B
358	57	hsa-miR-1-5p	ZNF146	zinc finger protein 146
359	57	hsa-miR-1-5p	GC	GC, vitamin D binding protein
360	57	hsa-miR-1-5p	CLDN10	claudin 10
361	57	hsa-miR-1-5p	MRPS18C	mitochondrial ribosomal protein S18C
362	56	hsa-miR-1-5p	PPM1K	protein phosphatase, Mg2+/Mn2+ dependent 1K
363	56	hsa-miR-1-5p	ALDH3A2	aldehyde dehydrogenase 3 family member A2
364	56	hsa-miR-1-5p	PURA	purine rich element binding protein A
365	56	hsa-miR-1-5p	TMEM59	transmembrane protein 59
366	56	hsa-miR-1-5p	DIPK2A	divergent protein kinase domain 2A
367	56	hsa-miR-1-5p	SNX18	sorting nexin 18
368	56	hsa-miR-1-5p	JOSD1	Josephin domain containing 1
369	55	hsa-miR-1-5p	GNB4	G protein subunit beta 4
370	55	hsa-miR-1-5p	TMEFF2	transmembrane protein with EGF like and two follistatin like domains 2
371	55	hsa-miR-1-5p	GLE1	GLE1, RNA export mediator
372	55	hsa-miR-1-5p	FAM169A	family with sequence similarity 169 member A
373	55	hsa-miR-1-5p	PDE6A	phosphodiesterase 6A
374	55	hsa-miR-1-5p	ZEB2	zinc finger E-box binding homeobox 2
375	55	hsa-miR-1-5p	SP7	Sp7 transcription factor
376	55	hsa-miR-1-5p	KLHL11	kelch like family member 11
377	55	hsa-miR-1-5p	CRTAC1	cartilage acidic protein 1
378	55	hsa-miR-1-5p	NETO1	neuropilin and tolloid like 1
379	55	hsa-miR-1-5p	CUL4B	cullin 4B
380	55	hsa-miR-1-5p	INTS2	integrator complex subunit 2
381	54	hsa-miR-1-5p	TRUB1	TruB pseudouridine synthase family member 1
382	54	hsa-miR-1-5p	NOL4L	nucleolar protein 4 like
383	54	hsa-miR-1-5p	DDHD1	DDHD domain containing 1
384	54	hsa-miR-1-5p	DCBLD2	discoidin, CUB and LCCL domain containing 2
385	54	hsa-miR-1-5p	OSBPL10	oxysterol binding protein like 10
386	54	hsa-miR-1-5p	SENP6	SUMO specific peptidase 6
387	54	hsa-miR-1-5p	RFX3	regulatory factor X3
388	54	hsa-miR-1-5p	FAM122A	family with sequence similarity 122A
389	54	hsa-miR-1-5p	CPE	carboxypeptidase E
390	54	hsa-miR-1-5p	TSPAN13	tetraspanin 13
391	54	hsa-miR-1-5p	NUCKS1	nuclear casein kinase and cyclin dependent kinase substrate 1
392	54	hsa-miR-1-5p	RNF148	ring finger protein 148
393	54	hsa-miR-1-5p	PPAT	phosphoribosyl pyrophosphate amidotransferase
394	54	hsa-miR-1-5p	ZNF566	zinc finger protein 566
395	54	hsa-miR-1-5p	SEL1L	SEL1L, ERAD E3 ligase adaptor subunit
396	54	hsa-miR-1-5p	UBAP2L	ubiquitin associated protein 2 like
397	53	hsa-miR-1-5p	UBE3A	ubiquitin protein ligase E3A
398	53	hsa-miR-1-5p	MRPL50	mitochondrial ribosomal protein L50
399	53	hsa-miR-1-5p	CCNG2	cyclin G2
400	53	hsa-miR-1-5p	CLEC2D	C-type lectin domain family 2 member D
401	53	hsa-miR-1-5p	E2F3	E2F transcription factor 3
402	53	hsa-miR-1-5p	RAB14	RAB14, member RAS oncogene family
403	53	hsa-miR-1-5p	XRN1	5'-3' exoribonuclease 1
404	53	hsa-miR-1-5p	MOSMO	modulator of smoothened
405	53	hsa-miR-1-5p	LIFR	LIF receptor alpha
406	53	hsa-miR-1-5p	AGTR1	angiotensin II receptor type 1
407	53	hsa-miR-1-5p	DHFR	dihydrofolate reductase
408	53	hsa-miR-1-5p	CDC73	cell division cycle 73
409	53	hsa-miR-1-5p	COL13A1	collagen type XIII alpha 1 chain
410	53	hsa-miR-1-5p	C9orf153	chromosome 9 open reading frame 153
411	53	hsa-miR-1-5p	C5orf51	chromosome 5 open reading frame 51
412	53	hsa-miR-1-5p	RPS6KA6	ribosomal protein S6 kinase A6
413	53	hsa-miR-1-5p	CAMK2A	calcium/calmodulin dependent protein kinase II alpha
414	53	hsa-miR-1-5p	NRP1	neuropilin 1
415	52	hsa-miR-1-5p	C12orf54	chromosome 12 open reading frame 54
416	52	hsa-miR-1-5p	SLC1A2	solute carrier family 1 member 2
417	52	hsa-miR-1-5p	GNG5	G protein subunit gamma 5
418	52	hsa-miR-1-5p	CHD9	chromodomain helicase DNA binding protein 9
419	52	hsa-miR-1-5p	EDNRB	endothelin receptor type B
420	52	hsa-miR-1-5p	NEGR1	neuronal growth regulator 1
421	52	hsa-miR-1-5p	TMEM64	transmembrane protein 64
422	52	hsa-miR-1-5p	2004-09-01	septin 4
423	52	hsa-miR-1-5p	SLC26A2	solute carrier family 26 member 2
424	52	hsa-miR-1-5p	MMUT	methylmalonyl-CoA mutase
425	52	hsa-miR-1-5p	GPCPD1	glycerophosphocholine phosphodiesterase 1
426	52	hsa-miR-1-5p	TRIO	trio Rho guanine nucleotide exchange factor
427	52	hsa-miR-1-5p	CCDC113	coiled-coil domain containing 113
428	52	hsa-miR-1-5p	RBM46	RNA binding motif protein 46
429	52	hsa-miR-1-5p	ATRX	ATRX, chromatin remodeler
430	52	hsa-miR-1-5p	FIP1L1	factor interacting with PAPOLA and CPSF1
431	52	hsa-miR-1-5p	TMOD3	tropomodulin 3
432	52	hsa-miR-1-5p	TRMT13	tRNA methyltransferase 13 homolog
433	52	hsa-miR-1-5p	ZRANB3	zinc finger RANBP2-type containing 3
434	52	hsa-miR-1-5p	GUCY1A2	guanylate cyclase 1 soluble subunit alpha 2
435	52	hsa-miR-1-5p	ROCK1	Rho associated coiled-coil containing protein kinase 1
436	52	hsa-miR-1-5p	ITGB1BP1	integrin subunit beta 1 binding protein 1
437	52	hsa-miR-1-5p	RFX5	regulatory factor X5
438	52	hsa-miR-1-5p	C7orf31	chromosome 7 open reading frame 31
439	51	hsa-miR-1-5p	HNRNPF	heterogeneous nuclear ribonucleoprotein F
440	51	hsa-miR-1-5p	ZNF302	zinc finger protein 302
441	51	hsa-miR-1-5p	TMEM51	transmembrane protein 51
442	51	hsa-miR-1-5p	EDRF1	erythroid differentiation regulatory factor 1
443	51	hsa-miR-1-5p	NOVA1	NOVA alternative splicing regulator 1
444	51	hsa-miR-1-5p	SCN8A	sodium voltage-gated channel alpha subunit 8
445	51	hsa-miR-1-5p	BHLHE22	basic helix-loop-helix family member e22
446	51	hsa-miR-1-5p	ITGA8	integrin subunit alpha 8
447	51	hsa-miR-1-5p	CCL11	C-C motif chemokine ligand 11
448	51	hsa-miR-1-5p	GSK3B	glycogen synthase kinase 3 beta
449	51	hsa-miR-1-5p	ZNF92	zinc finger protein 92
450	51	hsa-miR-1-5p	WDR20	WD repeat domain 20
451	51	hsa-miR-1-5p	EFCAB5	EF-hand calcium binding domain 5
452	51	hsa-miR-1-5p	TMEM106B	transmembrane protein 106B
453	51	hsa-miR-1-5p	JRKL	JRK like
454	50	hsa-miR-1-5p	TRA2B	transformer 2 beta homolog
455	50	hsa-miR-1-5p	CYLD	CYLD lysine 63 deubiquitinase
456	50	hsa-miR-1-5p	TTC3	tetratricopeptide repeat domain 3
457	50	hsa-miR-1-5p	CWH43	cell wall biogenesis 43 C-terminal homolog
458	50	hsa-miR-1-5p	MMGT1	membrane magnesium transporter 1
459	50	hsa-miR-1-5p	WAPL	WAPL cohesin release factor
460	50	hsa-miR-1-5p	CISD1	CDGSH iron sulfur domain 1
461	50	hsa-miR-1-5p	TMEM246	transmembrane protein 246
462	50	hsa-miR-1-5p	CNOT7	CCR4-NOT transcription complex subunit 7
463	50	hsa-miR-1-5p	DGKE	diacylglycerol kinase epsilon
464	50	hsa-miR-1-5p	PLEKHA3	pleckstrin homology domain containing A3
465	50	hsa-miR-1-5p	TGFB3	transforming growth factor beta 3
1	100	hsa-miR-1-3p	HACD3	3-hydroxyacyl-CoA dehydratase 3
2	100	hsa-miR-1-3p	MMD	monocyte to macrophage differentiation associated
3	100	hsa-miR-1-3p	SLC44A1	solute carrier family 44 member 1
4	99	hsa-miR-1-3p	PAX7	paired box 7
5	99	hsa-miR-1-3p	CDK14	cyclin dependent kinase 14
6	99	hsa-miR-1-3p	CPED1	cadherin like and PC-esterase domain containing 1
7	99	hsa-miR-1-3p	SMIM14	small integral membrane protein 14
8	99	hsa-miR-1-3p	GJA1	gap junction protein alpha 1
9	99	hsa-miR-1-3p	TAGLN2	transgelin 2
10	99	hsa-miR-1-3p	TNKS2	tankyrase 2
11	99	hsa-miR-1-3p	XPO6	exportin 6
12	99	hsa-miR-1-3p	GLCCI1	glucocorticoid induced 1
13	98	hsa-miR-1-3p	TWF1	twinfilin actin binding protein 1
14	98	hsa-miR-1-3p	SS18	SS18, nBAF chromatin remodeling complex subunit
15	98	hsa-miR-1-3p	SNX2	sorting nexin 2
16	98	hsa-miR-1-3p	SLC39A10	solute carrier family 39 member 10
17	98	hsa-miR-1-3p	ZNF281	zinc finger protein 281
18	98	hsa-miR-1-3p	PHAX	phosphorylated adaptor for RNA export
19	98	hsa-miR-1-3p	KCNIP3	potassium voltage-gated channel interacting protein 3
20	98	hsa-miR-1-3p	SULF1	sulfatase 1
21	98	hsa-miR-1-3p	PDIK1L	PDLIM1 interacting kinase 1 like
22	97	hsa-miR-1-3p	CORO1C	coronin 1C
23	97	hsa-miR-1-3p	UTRN	utrophin
24	97	hsa-miR-1-3p	G6PD	glucose-6-phosphate dehydrogenase
25	97	hsa-miR-1-3p	TMCC1	transmembrane and coiled-coil domain family 1
26	97	hsa-miR-1-3p	SLC10A7	solute carrier family 10 member 7
27	97	hsa-miR-1-3p	GPR137C	G protein-coupled receptor 137C
28	97	hsa-miR-1-3p	MMD2	monocyte to macrophage differentiation associated 2
29	97	hsa-miR-1-3p	UNC119B	unc-119 lipid binding chaperone B
30	97	hsa-miR-1-3p	CEBPZ	CCAAT enhancer binding protein zeta
31	97	hsa-miR-1-3p	TPPP	tubulin polymerization promoting protein
32	97	hsa-miR-1-3p	BDNF	brain derived neurotrophic factor
33	97	hsa-miR-1-3p	NFATC3	nuclear factor of activated T cells 3
34	96	hsa-miR-1-3p	PAX3	paired box 3
35	96	hsa-miR-1-3p	PDCD4	programmed cell death 4
36	96	hsa-miR-1-3p	FOXP1	forkhead box P1
37	96	hsa-miR-1-3p	KAT6A	lysine acetyltransferase 6A
38	96	hsa-miR-1-3p	TRAPPC3	trafficking protein particle complex 3
39	96	hsa-miR-1-3p	ADAR	adenosine deaminase, RNA specific
40	96	hsa-miR-1-3p	CAAP1	caspase activity and apoptosis inhibitor 1
41	96	hsa-miR-1-3p	FAM102A	family with sequence similarity 102 member A
42	96	hsa-miR-1-3p	LRRC8A	leucine rich repeat containing 8 VRAC subunit A
43	96	hsa-miR-1-3p	C5orf51	chromosome 5 open reading frame 51
44	96	hsa-miR-1-3p	FAM168A	family with sequence similarity 168 member A
45	96	hsa-miR-1-3p	AP1G1	adaptor related protein complex 1 subunit gamma 1
46	96	hsa-miR-1-3p	NXT2	nuclear transport factor 2 like export factor 2
47	96	hsa-miR-1-3p	KIF2A	kinesin family member 2A
48	96	hsa-miR-1-3p	PDCD10	programmed cell death 10
49	95	hsa-miR-1-3p	HSP90B1	heat shock protein 90 beta family member 1
50	95	hsa-miR-1-3p	FNDC3A	fibronectin type III domain containing 3A
51	95	hsa-miR-1-3p	FBXO33	F-box protein 33
52	95	hsa-miR-1-3p	IMPACT	impact RWD domain protein
53	95	hsa-miR-1-3p	EIF4E	eukaryotic translation initiation factor 4E
54	95	hsa-miR-1-3p	MAP4K3	mitogen-activated protein kinase kinase kinase kinase 3
55	95	hsa-miR-1-3p	SPRED1	sprouty related EVH1 domain containing 1
56	95	hsa-miR-1-3p	SLC25A22	solute carrier family 25 member 22
57	95	hsa-miR-1-3p	UST	uronyl 2-sulfotransferase
58	95	hsa-miR-1-3p	GPD2	glycerol-3-phosphate dehydrogenase 2
59	95	hsa-miR-1-3p	MCHR1	melanin concentrating hormone receptor 1
60	95	hsa-miR-1-3p	CD2AP	CD2 associated protein
61	95	hsa-miR-1-3p	CBL	Cbl proto-oncogene
62	95	hsa-miR-1-3p	HIGD1A	HIG1 hypoxia inducible domain family member 1A
63	95	hsa-miR-1-3p	EIF1AX	eukaryotic translation initiation factor 1A X-linked
64	95	hsa-miR-1-3p	GNPDA2	glucosamine-6-phosphate deaminase 2
65	95	hsa-miR-1-3p	ANKRD29	ankyrin repeat domain 29
66	95	hsa-miR-1-3p	TMEM243	transmembrane protein 243
67	94	hsa-miR-1-3p	ZFP36L2	ZFP36 ring finger protein like 2
68	94	hsa-miR-1-3p	MATR3	matrin 3
69	94	hsa-miR-1-3p	ATP6V1A	ATPase H+ transporting V1 subunit A
70	94	hsa-miR-1-3p	TMEM178A	transmembrane protein 178A
71	94	hsa-miR-1-3p	API5	apoptosis inhibitor 5
72	94	hsa-miR-1-3p	HELZ2	helicase with zinc finger 2
73	94	hsa-miR-1-3p	WDR48	WD repeat domain 48
74	94	hsa-miR-1-3p	C2orf69	chromosome 2 open reading frame 69
75	94	hsa-miR-1-3p	TMSB4X	thymosin beta 4 X-linked
76	94	hsa-miR-1-3p	EDN1	endothelin 1
77	94	hsa-miR-1-3p	MFSD14A	major facilitator superfamily domain containing 14A
78	94	hsa-miR-1-3p	MON2	MON2 homolog, regulator of endosome-to-Golgi trafficking
79	93	hsa-miR-1-3p	SRSF9	serine and arginine rich splicing factor 9
80	93	hsa-miR-1-3p	TRA2B	transformer 2 beta homolog
81	93	hsa-miR-1-3p	FAM155A	family with sequence similarity 155 member A
82	93	hsa-miR-1-3p	DDX5	DEAD-box helicase 5
83	93	hsa-miR-1-3p	SRI	sorcin
84	93	hsa-miR-1-3p	MXD1	MAX dimerization protein 1
85	93	hsa-miR-1-3p	CTTNBP2NL	CTTNBP2 N-terminal like
86	93	hsa-miR-1-3p	POGK	pogo transposable element derived with KRAB domain
87	93	hsa-miR-1-3p	FRS2	fibroblast growth factor receptor substrate 2
88	93	hsa-miR-1-3p	RARB	retinoic acid receptor beta
89	93	hsa-miR-1-3p	CAVIN2	caveolae associated protein 2
90	93	hsa-miR-1-3p	HSPD1	heat shock protein family D (Hsp60) member 1
91	93	hsa-miR-1-3p	MYOCD	myocardin
92	93	hsa-miR-1-3p	IFT52	intraflagellar transport 52
93	93	hsa-miR-1-3p	HS3ST3B1	heparan sulfate-glucosamine 3-sulfotransferase 3B1
94	92	hsa-miR-1-3p	HMBOX1	homeobox containing 1
95	92	hsa-miR-1-3p	CNN3	calponin 3
96	92	hsa-miR-1-3p	STAG2	stromal antigen 2
97	92	hsa-miR-1-3p	KTN1	kinectin 1
98	92	hsa-miR-1-3p	SLC39A9	solute carrier family 39 member 9
99	92	hsa-miR-1-3p	CLTC	clathrin heavy chain
100	92	hsa-miR-1-3p	PIK3C2A	phosphatidylinositol-4-phosphate 3-kinase catalytic subunit type 2 alpha
101	92	hsa-miR-1-3p	ATF2	activating transcription factor 2
102	92	hsa-miR-1-3p	CLOCK	clock circadian regulator
103	92	hsa-miR-1-3p	KCTD10	potassium channel tetramerization domain containing 10
104	92	hsa-miR-1-3p	SLC25A30	solute carrier family 25 member 30
105	92	hsa-miR-1-3p	PLXNA4	plexin A4
106	92	hsa-miR-1-3p	MPP5	membrane palmitoylated protein 5
107	92	hsa-miR-1-3p	STC2	stanniocalcin 2
108	92	hsa-miR-1-3p	HP1BP3	heterochromatin protein 1 binding protein 3
109	92	hsa-miR-1-3p	GLCE	glucuronic acid epimerase
110	92	hsa-miR-1-3p	SEC22B	SEC22 homolog B, vesicle trafficking protein (gene/pseudogene)
111	92	hsa-miR-1-3p	PCDHB13	protocadherin beta 13
112	92	hsa-miR-1-3p	HIVEP3	human immunodeficiency virus type I enhancer binding protein 3
113	92	hsa-miR-1-3p	PLPPR4	phospholipid phosphatase related 4
114	92	hsa-miR-1-3p	NRP1	neuropilin 1
115	92	hsa-miR-1-3p	SRGAP2	SLIT-ROBO Rho GTPase activating protein 2
116	91	hsa-miR-1-3p	RTN4IP1	reticulon 4 interacting protein 1
117	91	hsa-miR-1-3p	SERP1	stress associated endoplasmic reticulum protein 1
118	91	hsa-miR-1-3p	HNRNPU	heterogeneous nuclear ribonucleoprotein U
119	91	hsa-miR-1-3p	RNF145	ring finger protein 145
120	91	hsa-miR-1-3p	MECOM	MDS1 and EVI1 complex locus
121	91	hsa-miR-1-3p	WWC1	WW and C2 domain containing 1
122	91	hsa-miR-1-3p	EBPL	EBP like
123	91	hsa-miR-1-3p	THAP12	THAP domain containing 12
124	91	hsa-miR-1-3p	ARF3	ADP ribosylation factor 3
125	91	hsa-miR-1-3p	TIMP3	TIMP metallopeptidase inhibitor 3
126	91	hsa-miR-1-3p	PBX1	PBX homeobox 1
127	91	hsa-miR-1-3p	CREB5	cAMP responsive element binding protein 5
128	91	hsa-miR-1-3p	SAMSN1	SAM domain, SH3 domain and nuclear localization signals 1
129	91	hsa-miR-1-3p	NFAT5	nuclear factor of activated T cells 5
130	91	hsa-miR-1-3p	LASP1	LIM and SH3 protein 1
131	91	hsa-miR-1-3p	NFATC2	nuclear factor of activated T cells 2
132	91	hsa-miR-1-3p	GCH1	GTP cyclohydrolase 1
133	91	hsa-miR-1-3p	METTL21A	methyltransferase like 21A
134	91	hsa-miR-1-3p	PTPRG	protein tyrosine phosphatase, receptor type G
135	91	hsa-miR-1-3p	SMARCC1	SWI/SNF related, matrix associated, actin dependent regulator of chromatin subfamily c member 1
136	91	hsa-miR-1-3p	RABGAP1L	RAB GTPase activating protein 1 like
137	91	hsa-miR-1-3p	ASXL3	ASXL transcriptional regulator 3
138	91	hsa-miR-1-3p	SEC61A1	Sec61 translocon alpha 1 subunit
139	91	hsa-miR-1-3p	LRCH1	leucine rich repeats and calponin homology domain containing 1
140	91	hsa-miR-1-3p	PPIB	peptidylprolyl isomerase B
141	91	hsa-miR-1-3p	MEX3C	mex-3 RNA binding family member C
142	91	hsa-miR-1-3p	PABPC1L2B	poly(A) binding protein cytoplasmic 1 like 2B
143	91	hsa-miR-1-3p	RIT2	Ras like without CAAX 2
144	90	hsa-miR-1-3p	CLCN3	chloride voltage-gated channel 3
145	90	hsa-miR-1-3p	BTAF1	B-TFIID TATA-box binding protein associated factor 1
146	90	hsa-miR-1-3p	MAB21L1	mab-21 like 1
147	90	hsa-miR-1-3p	ZBTB41	zinc finger and BTB domain containing 41
148	90	hsa-miR-1-3p	SLC25A53	solute carrier family 25 member 53
149	90	hsa-miR-1-3p	IP6K2	inositol hexakisphosphate kinase 2
150	90	hsa-miR-1-3p	CCSAP	centriole, cilia and spindle associated protein
151	90	hsa-miR-1-3p	SYT1	synaptotagmin 1
152	90	hsa-miR-1-3p	ZFP36L1	ZFP36 ring finger protein like 1
153	90	hsa-miR-1-3p	TFE3	transcription factor binding to IGHM enhancer 3
154	90	hsa-miR-1-3p	ADPGK	ADP dependent glucokinase
155	90	hsa-miR-1-3p	NCL	nucleolin
156	90	hsa-miR-1-3p	MGAT4A	alpha-1,3-mannosyl-glycoprotein 4-beta-N-acetylglucosaminyltransferase A
157	90	hsa-miR-1-3p	WBP1L	WW domain binding protein 1 like
158	90	hsa-miR-1-3p	ETS1	ETS proto-oncogene 1, transcription factor
159	90	hsa-miR-1-3p	CCDC32	coiled-coil domain containing 32
160	90	hsa-miR-1-3p	TNPO2	transportin 2
161	90	hsa-miR-1-3p	RGS7	regulator of G protein signaling 7
162	90	hsa-miR-1-3p	TSPAN4	tetraspanin 4
163	90	hsa-miR-1-3p	CREBL2	cAMP responsive element binding protein like 2
164	90	hsa-miR-1-3p	S100A7A	S100 calcium binding protein A7A
165	90	hsa-miR-1-3p	GCLC	glutamate-cysteine ligase catalytic subunit
166	89	hsa-miR-1-3p	HACE1	HECT domain and ankyrin repeat containing E3 ubiquitin protein ligase 1
167	89	hsa-miR-1-3p	PDE7A	phosphodiesterase 7A
168	89	hsa-miR-1-3p	PEAK1	pseudopodium enriched atypical kinase 1
169	89	hsa-miR-1-3p	UBE4A	ubiquitination factor E4A
170	89	hsa-miR-1-3p	MTX1	metaxin 1
171	89	hsa-miR-1-3p	PHIP	pleckstrin homology domain interacting protein
172	89	hsa-miR-1-3p	MAX	MYC associated factor X
173	89	hsa-miR-1-3p	STMN2	stathmin 2
174	89	hsa-miR-1-3p	DRD1	dopamine receptor D1
175	89	hsa-miR-1-3p	INSM1	INSM transcriptional repressor 1
176	89	hsa-miR-1-3p	VAMP4	vesicle associated membrane protein 4
177	89	hsa-miR-1-3p	PTPN1	protein tyrosine phosphatase, non-receptor type 1
178	89	hsa-miR-1-3p	SLC29A3	solute carrier family 29 member 3
179	89	hsa-miR-1-3p	YWHAZ	tyrosine 3-monooxygenase/tryptophan 5-monooxygenase activation protein zeta
180	89	hsa-miR-1-3p	TRIM2	tripartite motif containing 2
181	89	hsa-miR-1-3p	BSCL2	BSCL2, seipin lipid droplet biogenesis associated
182	89	hsa-miR-1-3p	ARCN1	archain 1
183	89	hsa-miR-1-3p	FAM126A	family with sequence similarity 126 member A
184	89	hsa-miR-1-3p	ANXA2	annexin A2
185	89	hsa-miR-1-3p	THRB	thyroid hormone receptor beta
186	89	hsa-miR-1-3p	ADGRA3	adhesion G protein-coupled receptor A3
187	89	hsa-miR-1-3p	ZNF547	zinc finger protein 547
188	89	hsa-miR-1-3p	MEOX2	mesenchyme homeobox 2
189	89	hsa-miR-1-3p	KANK4	KN motif and ankyrin repeat domains 4
190	89	hsa-miR-1-3p	JOSD1	Josephin domain containing 1
191	88	hsa-miR-1-3p	FAM72C	family with sequence similarity 72 member C
192	88	hsa-miR-1-3p	SAMD8	sterile alpha motif domain containing 8
193	88	hsa-miR-1-3p	CDKL5	cyclin dependent kinase like 5
194	88	hsa-miR-1-3p	AZIN1	antizyme inhibitor 1
195	88	hsa-miR-1-3p	NOL4L	nucleolar protein 4 like
196	88	hsa-miR-1-3p	ADAM12	ADAM metallopeptidase domain 12
197	88	hsa-miR-1-3p	MPP7	membrane palmitoylated protein 7
198	88	hsa-miR-1-3p	SEMA6D	semaphorin 6D
199	88	hsa-miR-1-3p	NDRG3	NDRG family member 3
200	88	hsa-miR-1-3p	MIPOL1	mirror-image polydactyly 1
201	88	hsa-miR-1-3p	FAM72D	family with sequence similarity 72 member D
202	88	hsa-miR-1-3p	NEXMIF	neurite extension and migration factor
203	88	hsa-miR-1-3p	FOSB	FosB proto-oncogene, AP-1 transcription factor subunit
204	88	hsa-miR-1-3p	IGF1	insulin like growth factor 1
205	88	hsa-miR-1-3p	PHF6	PHD finger protein 6
206	88	hsa-miR-1-3p	OSBPL7	oxysterol binding protein like 7
207	88	hsa-miR-1-3p	ZNF24	zinc finger protein 24
208	88	hsa-miR-1-3p	RAB5A	RAB5A, member RAS oncogene family
209	88	hsa-miR-1-3p	FAM72A	family with sequence similarity 72 member A
210	88	hsa-miR-1-3p	KMT2E	lysine methyltransferase 2E
211	88	hsa-miR-1-3p	FAM72B	family with sequence similarity 72 member B
212	88	hsa-miR-1-3p	GPR158	G protein-coupled receptor 158
213	88	hsa-miR-1-3p	DLG1	discs large MAGUK scaffold protein 1
214	88	hsa-miR-1-3p	HMGN1	high mobility group nucleosome binding domain 1
215	87	hsa-miR-1-3p	TBC1D15	TBC1 domain family member 15
216	87	hsa-miR-1-3p	ZNF800	zinc finger protein 800
217	87	hsa-miR-1-3p	ZMAT3	zinc finger matrin-type 3
218	87	hsa-miR-1-3p	ARHGAP20	Rho GTPase activating protein 20
219	87	hsa-miR-1-3p	YWHAQ	tyrosine 3-monooxygenase/tryptophan 5-monooxygenase activation protein theta
220	87	hsa-miR-1-3p	NINJ1	ninjurin 1
221	87	hsa-miR-1-3p	PRKCE	protein kinase C epsilon
222	87	hsa-miR-1-3p	SMARCB1	SWI/SNF related, matrix associated, actin dependent regulator of chromatin, subfamily b, member 1
223	87	hsa-miR-1-3p	TOX3	TOX high mobility group box family member 3
224	87	hsa-miR-1-3p	USP33	ubiquitin specific peptidase 33
225	87	hsa-miR-1-3p	KMT5B	lysine methyltransferase 5B
226	87	hsa-miR-1-3p	WDR1	WD repeat domain 1
227	87	hsa-miR-1-3p	MEA1	male-enhanced antigen 1
228	87	hsa-miR-1-3p	SLC7A2	solute carrier family 7 member 2
229	87	hsa-miR-1-3p	ZBTB6	zinc finger and BTB domain containing 6
230	87	hsa-miR-1-3p	FBXL14	F-box and leucine rich repeat protein 14
231	87	hsa-miR-1-3p	MBLAC2	metallo-beta-lactamase domain containing 2
232	87	hsa-miR-1-3p	CCL2	C-C motif chemokine ligand 2
233	87	hsa-miR-1-3p	THBS1	thrombospondin 1
234	87	hsa-miR-1-3p	WNK3	WNK lysine deficient protein kinase 3
235	87	hsa-miR-1-3p	CITED2	Cbp/p300 interacting transactivator with Glu/Asp rich carboxy-terminal domain 2
236	87	hsa-miR-1-3p	ASH2L	ASH2 like, histone lysine methyltransferase complex subunit
237	87	hsa-miR-1-3p	NETO2	neuropilin and tolloid like 2
238	87	hsa-miR-1-3p	SATB1	SATB homeobox 1
239	87	hsa-miR-1-3p	SLC38A3	solute carrier family 38 member 3
240	87	hsa-miR-1-3p	MINDY2	MINDY lysine 48 deubiquitinase 2
241	87	hsa-miR-1-3p	CHSY1	chondroitin sulfate synthase 1
242	86	hsa-miR-1-3p	BPNT1	3'(2'), 5'-bisphosphate nucleotidase 1
243	86	hsa-miR-1-3p	HIPK3	homeodomain interacting protein kinase 3
244	86	hsa-miR-1-3p	CAPRIN1	cell cycle associated protein 1
245	86	hsa-miR-1-3p	AKAP11	A-kinase anchoring protein 11
246	86	hsa-miR-1-3p	CAP1	cyclase associated actin cytoskeleton regulatory protein 1
247	86	hsa-miR-1-3p	ACTB	actin beta
248	86	hsa-miR-1-3p	BHLHE22	basic helix-loop-helix family member e22
249	86	hsa-miR-1-3p	MAP4K2	mitogen-activated protein kinase kinase kinase kinase 2
250	86	hsa-miR-1-3p	TBCK	TBC1 domain containing kinase
251	86	hsa-miR-1-3p	E2F5	E2F transcription factor 5
252	86	hsa-miR-1-3p	SOWAHC	sosondowah ankyrin repeat domain family member C
253	86	hsa-miR-1-3p	CPEB1	cytoplasmic polyadenylation element binding protein 1
254	86	hsa-miR-1-3p	INMT	indolethylamine N-methyltransferase
255	86	hsa-miR-1-3p	NBEA	neurobeachin
256	86	hsa-miR-1-3p	RNF138	ring finger protein 138
257	86	hsa-miR-1-3p	ZNF280D	zinc finger protein 280D
258	86	hsa-miR-1-3p	SNAI2	snail family transcriptional repressor 2
259	86	hsa-miR-1-3p	SLC35G1	solute carrier family 35 member G1
260	86	hsa-miR-1-3p	MAL2	mal, T cell differentiation protein 2 (gene/pseudogene)
261	86	hsa-miR-1-3p	NCOA1	nuclear receptor coactivator 1
262	86	hsa-miR-1-3p	FAIM	Fas apoptotic inhibitory molecule
263	86	hsa-miR-1-3p	ZEB2	zinc finger E-box binding homeobox 2
264	86	hsa-miR-1-3p	BACH2	BTB domain and CNC homolog 2
265	86	hsa-miR-1-3p	GRK6	G protein-coupled receptor kinase 6
266	86	hsa-miR-1-3p	AP1S1	adaptor related protein complex 1 subunit sigma 1
267	86	hsa-miR-1-3p	PREX1	phosphatidylinositol-3,4,5-trisphosphate dependent Rac exchange factor 1
268	86	hsa-miR-1-3p	CERS2	ceramide synthase 2
269	86	hsa-miR-1-3p	NET1	neuroepithelial cell transforming 1
270	85	hsa-miR-1-3p	WDR61	WD repeat domain 61
271	85	hsa-miR-1-3p	PDK3	pyruvate dehydrogenase kinase 3
272	85	hsa-miR-1-3p	SLC25A36	solute carrier family 25 member 36
273	85	hsa-miR-1-3p	BCL11A	BCL11A, BAF complex component
274	85	hsa-miR-1-3p	ELF1	E74 like ETS transcription factor 1
275	85	hsa-miR-1-3p	RICTOR	RPTOR independent companion of MTOR complex 2
276	85	hsa-miR-1-3p	RFWD3	ring finger and WD repeat domain 3
277	85	hsa-miR-1-3p	FNDC3B	fibronectin type III domain containing 3B
278	85	hsa-miR-1-3p	PFDN1	prefoldin subunit 1
279	85	hsa-miR-1-3p	FUBP1	far upstream element binding protein 1
280	85	hsa-miR-1-3p	TBX3	T-box 3
281	85	hsa-miR-1-3p	TBX18	T-box 18
282	85	hsa-miR-1-3p	ACER2	alkaline ceramidase 2
283	85	hsa-miR-1-3p	MYLK	myosin light chain kinase
284	85	hsa-miR-1-3p	SOX9	SRY-box 9
285	85	hsa-miR-1-3p	GIT1	GIT ArfGAP 1
286	85	hsa-miR-1-3p	UBE2H	ubiquitin conjugating enzyme E2 H
287	85	hsa-miR-1-3p	ARF4	ADP ribosylation factor 4
288	85	hsa-miR-1-3p	FAM91A1	family with sequence similarity 91 member A1
289	85	hsa-miR-1-3p	SLC25A25	solute carrier family 25 member 25
290	85	hsa-miR-1-3p	AJUBA	ajuba LIM protein
291	85	hsa-miR-1-3p	TTC7B	tetratricopeptide repeat domain 7B
292	84	hsa-miR-1-3p	STARD7	StAR related lipid transfer domain containing 7
293	84	hsa-miR-1-3p	SLC37A3	solute carrier family 37 member 3
294	84	hsa-miR-1-3p	GPR6	G protein-coupled receptor 6
295	84	hsa-miR-1-3p	SPRN	shadow of prion protein
296	84	hsa-miR-1-3p	DDX55	DEAD-box helicase 55
297	84	hsa-miR-1-3p	SP2	Sp2 transcription factor
298	84	hsa-miR-1-3p	PICALM	phosphatidylinositol binding clathrin assembly protein
299	84	hsa-miR-1-3p	SEC63	SEC63 homolog, protein translocation regulator
300	84	hsa-miR-1-3p	ZBTB4	zinc finger and BTB domain containing 4
301	84	hsa-miR-1-3p	PPP4R2	protein phosphatase 4 regulatory subunit 2
302	84	hsa-miR-1-3p	ARPC3	actin related protein 2/3 complex subunit 3
303	84	hsa-miR-1-3p	WIPF2	WAS/WASL interacting protein family member 2
304	84	hsa-miR-1-3p	MCTP1	multiple C2 and transmembrane domain containing 1
305	84	hsa-miR-1-3p	LAMP2	lysosomal associated membrane protein 2
306	84	hsa-miR-1-3p	PIRT	phosphoinositide interacting regulator of transient receptor potential channels
307	84	hsa-miR-1-3p	MET	MET proto-oncogene, receptor tyrosine kinase
308	84	hsa-miR-1-3p	ZNF326	zinc finger protein 326
309	84	hsa-miR-1-3p	SCAF11	SR-related CTD associated factor 11
310	84	hsa-miR-1-3p	DGKH	diacylglycerol kinase eta
311	84	hsa-miR-1-3p	KAT6B	lysine acetyltransferase 6B
312	84	hsa-miR-1-3p	RNF165	ring finger protein 165
313	83	hsa-miR-1-3p	SLC35B3	solute carrier family 35 member B3
314	83	hsa-miR-1-3p	NAB1	NGFI-A binding protein 1
315	83	hsa-miR-1-3p	FLI1	Fli-1 proto-oncogene, ETS transcription factor
316	83	hsa-miR-1-3p	CCDC146	coiled-coil domain containing 146
317	83	hsa-miR-1-3p	MRO	maestro
318	83	hsa-miR-1-3p	TMEM135	transmembrane protein 135
319	83	hsa-miR-1-3p	SLC8A2	solute carrier family 8 member A2
320	83	hsa-miR-1-3p	INTS6	integrator complex subunit 6
321	83	hsa-miR-1-3p	MMRN1	multimerin 1
322	83	hsa-miR-1-3p	NUP50	nucleoporin 50
323	83	hsa-miR-1-3p	KLF4	Kruppel like factor 4
324	83	hsa-miR-1-3p	SEC23B	Sec23 homolog B, coat complex II component
325	83	hsa-miR-1-3p	RAD54B	RAD54 homolog B
326	82	hsa-miR-1-3p	FUT3	fucosyltransferase 3 (Lewis blood group)
327	82	hsa-miR-1-3p	RBM27	RNA binding motif protein 27
328	82	hsa-miR-1-3p	COL19A1	collagen type XIX alpha 1 chain
329	82	hsa-miR-1-3p	MSANTD2	Myb/SANT DNA binding domain containing 2
330	82	hsa-miR-1-3p	RNF38	ring finger protein 38
331	82	hsa-miR-1-3p	GPR85	G protein-coupled receptor 85
332	82	hsa-miR-1-3p	GIPC2	GIPC PDZ domain containing family member 2
333	82	hsa-miR-1-3p	SLC8A1	solute carrier family 8 member A1
334	82	hsa-miR-1-3p	SFRP1	secreted frizzled related protein 1
335	82	hsa-miR-1-3p	SH3TC2	SH3 domain and tetratricopeptide repeats 2
336	82	hsa-miR-1-3p	EML3	EMAP like 3
337	82	hsa-miR-1-3p	NEDD9	neural precursor cell expressed, developmentally down-regulated 9
338	82	hsa-miR-1-3p	ANP32E	acidic nuclear phosphoprotein 32 family member E
339	82	hsa-miR-1-3p	DCP2	decapping mRNA 2
340	82	hsa-miR-1-3p	SUSD1	sushi domain containing 1
341	82	hsa-miR-1-3p	CWC15	CWC15 spliceosome associated protein homolog
342	82	hsa-miR-1-3p	RIMS4	regulating synaptic membrane exocytosis 4
343	82	hsa-miR-1-3p	SLC6A11	solute carrier family 6 member 11
344	82	hsa-miR-1-3p	ZNF250	zinc finger protein 250
345	82	hsa-miR-1-3p	AP1B1	adaptor related protein complex 1 subunit beta 1
346	82	hsa-miR-1-3p	GOLPH3	golgi phosphoprotein 3
347	81	hsa-miR-1-3p	FAM84A	family with sequence similarity 84 member A
348	81	hsa-miR-1-3p	NT5C1B-RDH14	NT5C1B-RDH14 readthrough
349	81	hsa-miR-1-3p	PCARE	photoreceptor cilium actin regulator
350	81	hsa-miR-1-3p	PRKACB	protein kinase cAMP-activated catalytic subunit beta
351	81	hsa-miR-1-3p	KCNJ2	potassium voltage-gated channel subfamily J member 2
352	81	hsa-miR-1-3p	EPHB1	EPH receptor B1
353	81	hsa-miR-1-3p	CREM	cAMP responsive element modulator
354	81	hsa-miR-1-3p	TAF1B	TATA-box binding protein associated factor, RNA polymerase I subunit B
355	81	hsa-miR-1-3p	ATG13	autophagy related 13
356	81	hsa-miR-1-3p	BCL7A	BCL7A, BAF complex component
357	81	hsa-miR-1-3p	DACH1	dachshund family transcription factor 1
358	81	hsa-miR-1-3p	JARID2	jumonji and AT-rich interaction domain containing 2
359	81	hsa-miR-1-3p	LIPI	lipase I
360	81	hsa-miR-1-3p	CCDC170	coiled-coil domain containing 170
361	81	hsa-miR-1-3p	TNS3	tensin 3
362	81	hsa-miR-1-3p	ASRGL1	asparaginase like 1
363	81	hsa-miR-1-3p	FBXW7	F-box and WD repeat domain containing 7
364	81	hsa-miR-1-3p	PPP4R3B	protein phosphatase 4 regulatory subunit 3B
365	81	hsa-miR-1-3p	SRSF1	serine and arginine rich splicing factor 1
366	81	hsa-miR-1-3p	TPM4	tropomyosin 4
367	81	hsa-miR-1-3p	RFLNB	refilin B
368	81	hsa-miR-1-3p	KCNMB2	potassium calcium-activated channel subfamily M regulatory beta subunit 2
369	80	hsa-miR-1-3p	IPO8	importin 8
370	80	hsa-miR-1-3p	PRDM10	PR/SET domain 10
371	80	hsa-miR-1-3p	STK39	serine/threonine kinase 39
372	80	hsa-miR-1-3p	PARP11	poly(ADP-ribose) polymerase family member 11
373	80	hsa-miR-1-3p	UHMK1	U2AF homology motif kinase 1
374	80	hsa-miR-1-3p	ANXA4	annexin A4
375	80	hsa-miR-1-3p	GMFB	glia maturation factor beta
376	80	hsa-miR-1-3p	FN1	fibronectin 1
377	80	hsa-miR-1-3p	ADCY1	adenylate cyclase 1
378	80	hsa-miR-1-3p	LCOR	ligand dependent nuclear receptor corepressor
379	80	hsa-miR-1-3p	PTPN14	protein tyrosine phosphatase, non-receptor type 14
380	79	hsa-miR-1-3p	SOX5	SRY-box 5
381	79	hsa-miR-1-3p	MBTD1	mbt domain containing 1
382	79	hsa-miR-1-3p	C2orf91	chromosome 2 open reading frame 91
383	79	hsa-miR-1-3p	PLEKHA1	pleckstrin homology domain containing A1
384	79	hsa-miR-1-3p	GLS	glutaminase
385	79	hsa-miR-1-3p	PDE12	phosphodiesterase 12
386	79	hsa-miR-1-3p	VSIG1	V-set and immunoglobulin domain containing 1
387	79	hsa-miR-1-3p	TCF7L2	transcription factor 7 like 2
388	79	hsa-miR-1-3p	SNED1	sushi, nidogen and EGF like domains 1
389	79	hsa-miR-1-3p	PSMA7	proteasome subunit alpha 7
390	79	hsa-miR-1-3p	TNPO1	transportin 1
391	79	hsa-miR-1-3p	SMIM2	small integral membrane protein 2
392	79	hsa-miR-1-3p	RSBN1	round spermatid basic protein 1
393	79	hsa-miR-1-3p	SH3BGRL3	SH3 domain binding glutamate rich protein like 3
394	79	hsa-miR-1-3p	ORC6	origin recognition complex subunit 6
395	79	hsa-miR-1-3p	BAG4	BCL2 associated athanogene 4
396	78	hsa-miR-1-3p	MAPKBP1	mitogen-activated protein kinase binding protein 1
397	78	hsa-miR-1-3p	TSPAN9	tetraspanin 9
398	78	hsa-miR-1-3p	PGD	phosphogluconate dehydrogenase
399	78	hsa-miR-1-3p	ABCB7	ATP binding cassette subfamily B member 7
400	78	hsa-miR-1-3p	TSPYL4	TSPY like 4
401	78	hsa-miR-1-3p	MMP8	matrix metallopeptidase 8
402	78	hsa-miR-1-3p	SLC35B4	solute carrier family 35 member B4
403	78	hsa-miR-1-3p	CSTA	cystatin A
404	78	hsa-miR-1-3p	ZBTB21	zinc finger and BTB domain containing 21
405	78	hsa-miR-1-3p	SPATS2L	spermatogenesis associated serine rich 2 like
406	78	hsa-miR-1-3p	NIN	ninein
407	78	hsa-miR-1-3p	KDELR2	KDEL endoplasmic reticulum protein retention receptor 2
408	78	hsa-miR-1-3p	ANKIB1	ankyrin repeat and IBR domain containing 1
409	78	hsa-miR-1-3p	SLCO1B1	solute carrier organic anion transporter family member 1B1
410	78	hsa-miR-1-3p	ARPC1A	actin related protein 2/3 complex subunit 1A
411	78	hsa-miR-1-3p	HACD4	3-hydroxyacyl-CoA dehydratase 4
412	78	hsa-miR-1-3p	LRRC29	leucine rich repeat containing 29
413	77	hsa-miR-1-3p	ATP6V1B2	ATPase H+ transporting V1 subunit B2
414	77	hsa-miR-1-3p	BOLL	boule homolog, RNA binding protein
415	77	hsa-miR-1-3p	PRSS21	serine protease 21
416	77	hsa-miR-1-3p	LIX1	limb and CNS expressed 1
417	77	hsa-miR-1-3p	ONECUT2	one cut homeobox 2
418	77	hsa-miR-1-3p	FGF14	fibroblast growth factor 14
419	77	hsa-miR-1-3p	PI15	peptidase inhibitor 15
420	77	hsa-miR-1-3p	CXCR4	C-X-C motif chemokine receptor 4
421	77	hsa-miR-1-3p	ATXN1L	ataxin 1 like
422	77	hsa-miR-1-3p	KRAS	KRAS proto-oncogene, GTPase
423	77	hsa-miR-1-3p	SKIDA1	SKI/DACH domain containing 1
424	77	hsa-miR-1-3p	GNPTAB	N-acetylglucosamine-1-phosphate transferase subunits alpha and beta
425	77	hsa-miR-1-3p	TMOD2	tropomodulin 2
426	77	hsa-miR-1-3p	C12orf49	chromosome 12 open reading frame 49
427	77	hsa-miR-1-3p	VEGFA	vascular endothelial growth factor A
428	77	hsa-miR-1-3p	PGM2	phosphoglucomutase 2
429	77	hsa-miR-1-3p	AP3D1	adaptor related protein complex 3 subunit delta 1
430	77	hsa-miR-1-3p	TACR1	tachykinin receptor 1
431	77	hsa-miR-1-3p	RSPO3	R-spondin 3
432	77	hsa-miR-1-3p	MAP3K1	mitogen-activated protein kinase kinase kinase 1
433	77	hsa-miR-1-3p	ASXL2	ASXL transcriptional regulator 2
434	77	hsa-miR-1-3p	PIKFYVE	phosphoinositide kinase, FYVE-type zinc finger containing
435	77	hsa-miR-1-3p	BSN	bassoon presynaptic cytomatrix protein
436	77	hsa-miR-1-3p	ARFIP1	ADP ribosylation factor interacting protein 1
437	77	hsa-miR-1-3p	COL25A1	collagen type XXV alpha 1 chain
438	77	hsa-miR-1-3p	CORO1B	coronin 1B
439	77	hsa-miR-1-3p	HOXB4	homeobox B4
440	77	hsa-miR-1-3p	SLC38A2	solute carrier family 38 member 2
441	76	hsa-miR-1-3p	2002-09-01	septin 2
442	76	hsa-miR-1-3p	GLIS2	GLIS family zinc finger 2
443	76	hsa-miR-1-3p	PAK3	p21 (RAC1) activated kinase 3
444	76	hsa-miR-1-3p	SPEG	striated muscle enriched protein kinase
445	76	hsa-miR-1-3p	KLHL36	kelch like family member 36
446	76	hsa-miR-1-3p	SFRP2	secreted frizzled related protein 2
447	76	hsa-miR-1-3p	SNAP25	synaptosome associated protein 25
448	76	hsa-miR-1-3p	MNT	MAX network transcriptional repressor
449	76	hsa-miR-1-3p	TRPS1	transcriptional repressor GATA binding 1
450	76	hsa-miR-1-3p	HDAC4	histone deacetylase 4
451	76	hsa-miR-1-3p	PTAR1	protein prenyltransferase alpha subunit repeat containing 1
452	76	hsa-miR-1-3p	ANKRD23	ankyrin repeat domain 23
453	76	hsa-miR-1-3p	SYN3	synapsin III
454	76	hsa-miR-1-3p	PCDH17	protocadherin 17
455	76	hsa-miR-1-3p	DLG4	discs large MAGUK scaffold protein 4
456	75	hsa-miR-1-3p	ZNF260	zinc finger protein 260
457	75	hsa-miR-1-3p	GDF6	growth differentiation factor 6
458	75	hsa-miR-1-3p	NAMPT	nicotinamide phosphoribosyltransferase
459	75	hsa-miR-1-3p	C2CD5	C2 calcium dependent domain containing 5
460	75	hsa-miR-1-3p	TRIM31	tripartite motif containing 31
461	75	hsa-miR-1-3p	ELOF1	elongation factor 1 homolog
462	75	hsa-miR-1-3p	TEX2	testis expressed 2
463	75	hsa-miR-1-3p	NOTCH3	notch 3
464	75	hsa-miR-1-3p	SYAP1	synapse associated protein 1
465	75	hsa-miR-1-3p	RNF213	ring finger protein 213
466	75	hsa-miR-1-3p	ZNF226	zinc finger protein 226
467	75	hsa-miR-1-3p	CEP112	centrosomal protein 112
468	75	hsa-miR-1-3p	TSPOAP1	TSPO associated protein 1
469	75	hsa-miR-1-3p	HMGN3	high mobility group nucleosomal binding domain 3
470	75	hsa-miR-1-3p	ANKDD1B	ankyrin repeat and death domain containing 1B
471	75	hsa-miR-1-3p	SAFB2	scaffold attachment factor B2
472	75	hsa-miR-1-3p	SMYD4	SET and MYND domain containing 4
473	75	hsa-miR-1-3p	ZNF236	zinc finger protein 236
474	74	hsa-miR-1-3p	EHMT2	euchromatic histone lysine methyltransferase 2
475	74	hsa-miR-1-3p	ZMYND8	zinc finger MYND-type containing 8
476	74	hsa-miR-1-3p	SEC22C	SEC22 homolog C, vesicle trafficking protein
477	74	hsa-miR-1-3p	HIC2	HIC ZBTB transcriptional repressor 2
478	74	hsa-miR-1-3p	SLC2A13	solute carrier family 2 member 13
479	74	hsa-miR-1-3p	HMGCR	3-hydroxy-3-methylglutaryl-CoA reductase
480	74	hsa-miR-1-3p	DLG2	discs large MAGUK scaffold protein 2
481	74	hsa-miR-1-3p	MICB	MHC class I polypeptide-related sequence B
482	74	hsa-miR-1-3p	ARHGAP21	Rho GTPase activating protein 21
483	74	hsa-miR-1-3p	TRPC7	transient receptor potential cation channel subfamily C member 7
484	74	hsa-miR-1-3p	ATP11C	ATPase phospholipid transporting 11C
485	74	hsa-miR-1-3p	MAP1A	microtubule associated protein 1A
486	74	hsa-miR-1-3p	HIVEP2	human immunodeficiency virus type I enhancer binding protein 2
487	74	hsa-miR-1-3p	PTBP1	polypyrimidine tract binding protein 1
488	74	hsa-miR-1-3p	PPP2R5A	protein phosphatase 2 regulatory subunit B'alpha
489	74	hsa-miR-1-3p	SEC62	SEC62 homolog, preprotein translocation factor
490	74	hsa-miR-1-3p	PAFAH1B1	platelet activating factor acetylhydrolase 1b regulatory subunit 1
491	74	hsa-miR-1-3p	ZC3H7B	zinc finger CCCH-type containing 7B
492	74	hsa-miR-1-3p	ARHGAP32	Rho GTPase activating protein 32
493	74	hsa-miR-1-3p	CD164	CD164 molecule
494	74	hsa-miR-1-3p	CDC42SE1	CDC42 small effector 1
495	74	hsa-miR-1-3p	DGKE	diacylglycerol kinase epsilon
496	74	hsa-miR-1-3p	ZNF580	zinc finger protein 580
497	73	hsa-miR-1-3p	KLK10	kallikrein related peptidase 10
498	73	hsa-miR-1-3p	STXBP4	syntaxin binding protein 4
499	73	hsa-miR-1-3p	DDHD1	DDHD domain containing 1
500	73	hsa-miR-1-3p	CAGE1	cancer antigen 1
501	73	hsa-miR-1-3p	BCKDHB	branched chain keto acid dehydrogenase E1 subunit beta
502	73	hsa-miR-1-3p	FNBP1L	formin binding protein 1 like
503	73	hsa-miR-1-3p	TOMM70	translocase of outer mitochondrial membrane 70
504	73	hsa-miR-1-3p	SLC45A4	solute carrier family 45 member 4
505	73	hsa-miR-1-3p	PIP4P1	phosphatidylinositol-4,5-bisphosphate 4-phosphatase 1
506	73	hsa-miR-1-3p	PDCD2	programmed cell death 2
507	73	hsa-miR-1-3p	RASA1	RAS p21 protein activator 1
508	73	hsa-miR-1-3p	FGF17	fibroblast growth factor 17
509	73	hsa-miR-1-3p	SRXN1	sulfiredoxin 1
510	73	hsa-miR-1-3p	ENTPD7	ectonucleoside triphosphate diphosphohydrolase 7
511	72	hsa-miR-1-3p	ABHD2	abhydrolase domain containing 2
512	72	hsa-miR-1-3p	CNTNAP2	contactin associated protein like 2
513	72	hsa-miR-1-3p	GABRA3	gamma-aminobutyric acid type A receptor alpha3 subunit
514	72	hsa-miR-1-3p	GTF3C1	general transcription factor IIIC subunit 1
515	72	hsa-miR-1-3p	EFNB2	ephrin B2
516	72	hsa-miR-1-3p	PRDM5	PR/SET domain 5
517	72	hsa-miR-1-3p	KLHL15	kelch like family member 15
518	72	hsa-miR-1-3p	NSF	N-ethylmaleimide sensitive factor, vesicle fusing ATPase
519	72	hsa-miR-1-3p	TRMT5	tRNA methyltransferase 5
520	71	hsa-miR-1-3p	SPTBN1	spectrin beta, non-erythrocytic 1
521	71	hsa-miR-1-3p	KIAA1841	KIAA1841
522	71	hsa-miR-1-3p	VGLL4	vestigial like family member 4
523	71	hsa-miR-1-3p	UBR5	ubiquitin protein ligase E3 component n-recognin 5
524	71	hsa-miR-1-3p	JPH2	junctophilin 2
525	71	hsa-miR-1-3p	OLFML2A	olfactomedin like 2A
526	71	hsa-miR-1-3p	LPP	LIM domain containing preferred translocation partner in lipoma
527	71	hsa-miR-1-3p	TM4SF1	transmembrane 4 L six family member 1
528	71	hsa-miR-1-3p	ARHGAP18	Rho GTPase activating protein 18
529	71	hsa-miR-1-3p	PDGFA	platelet derived growth factor subunit A
530	71	hsa-miR-1-3p	BCL2L11	BCL2 like 11
531	71	hsa-miR-1-3p	GABRA4	gamma-aminobutyric acid type A receptor alpha4 subunit
532	71	hsa-miR-1-3p	CARMIL1	capping protein regulator and myosin 1 linker 1
533	71	hsa-miR-1-3p	RORA	RAR related orphan receptor A
534	71	hsa-miR-1-3p	SLC44A2	solute carrier family 44 member 2
535	70	hsa-miR-1-3p	POTEF	POTE ankyrin domain family member F
536	70	hsa-miR-1-3p	PFN2	profilin 2
537	70	hsa-miR-1-3p	GNB1	G protein subunit beta 1
538	70	hsa-miR-1-3p	RNF19A	ring finger protein 19A, RBR E3 ubiquitin protein ligase
539	70	hsa-miR-1-3p	WASF2	WAS protein family member 2
540	70	hsa-miR-1-3p	MR1	major histocompatibility complex, class I-related
541	70	hsa-miR-1-3p	PAX5	paired box 5
542	70	hsa-miR-1-3p	FAM168B	family with sequence similarity 168 member B
543	70	hsa-miR-1-3p	MAPK1	mitogen-activated protein kinase 1
544	70	hsa-miR-1-3p	CDK6	cyclin dependent kinase 6
545	70	hsa-miR-1-3p	COIL	coilin
546	70	hsa-miR-1-3p	PLEKHS1	pleckstrin homology domain containing S1
547	70	hsa-miR-1-3p	STX6	syntaxin 6
548	70	hsa-miR-1-3p	ID4	inhibitor of DNA binding 4, HLH protein
549	70	hsa-miR-1-3p	C9orf152	chromosome 9 open reading frame 152
550	70	hsa-miR-1-3p	ZDHHC15	zinc finger DHHC-type containing 15
551	70	hsa-miR-1-3p	LRRK1	leucine rich repeat kinase 1
552	70	hsa-miR-1-3p	MXD4	MAX dimerization protein 4
553	70	hsa-miR-1-3p	SMAP1	small ArfGAP 1
554	70	hsa-miR-1-3p	DAP	death associated protein
555	70	hsa-miR-1-3p	NOTCH2	notch 2
556	70	hsa-miR-1-3p	MAP3K3	mitogen-activated protein kinase kinase kinase 3
557	70	hsa-miR-1-3p	NETO1	neuropilin and tolloid like 1
558	70	hsa-miR-1-3p	OSBP	oxysterol binding protein
559	70	hsa-miR-1-3p	SOX6	SRY-box 6
560	70	hsa-miR-1-3p	KCTD13	potassium channel tetramerization domain containing 13
561	70	hsa-miR-1-3p	FAM57A	family with sequence similarity 57 member A
562	70	hsa-miR-1-3p	GRIA3	glutamate ionotropic receptor AMPA type subunit 3
563	70	hsa-miR-1-3p	UNC50	unc-50 inner nuclear membrane RNA binding protein
564	69	hsa-miR-1-3p	BTD	biotinidase
565	69	hsa-miR-1-3p	PALLD	palladin, cytoskeletal associated protein
566	69	hsa-miR-1-3p	DKK1	dickkopf WNT signaling pathway inhibitor 1
567	69	hsa-miR-1-3p	FYB1	FYN binding protein 1
568	69	hsa-miR-1-3p	PIEZO2	piezo type mechanosensitive ion channel component 2
569	69	hsa-miR-1-3p	SLC25A19	solute carrier family 25 member 19
570	69	hsa-miR-1-3p	GNE	glucosamine (UDP-N-acetyl)-2-epimerase/N-acetylmannosamine kinase
571	69	hsa-miR-1-3p	OAS2	2'-5'-oligoadenylate synthetase 2
572	69	hsa-miR-1-3p	USP38	ubiquitin specific peptidase 38
573	69	hsa-miR-1-3p	RNF8	ring finger protein 8
574	69	hsa-miR-1-3p	CPLX2	complexin 2
575	69	hsa-miR-1-3p	ZNF264	zinc finger protein 264
576	69	hsa-miR-1-3p	ZNF280C	zinc finger protein 280C
577	69	hsa-miR-1-3p	CASK	calcium/calmodulin dependent serine protein kinase
578	69	hsa-miR-1-3p	IPMK	inositol polyphosphate multikinase
579	69	hsa-miR-1-3p	CCND2	cyclin D2
580	69	hsa-miR-1-3p	WEE1	WEE1 G2 checkpoint kinase
581	69	hsa-miR-1-3p	SETBP1	SET binding protein 1
582	69	hsa-miR-1-3p	SH3GL1	SH3 domain containing GRB2 like 1, endophilin A2
583	69	hsa-miR-1-3p	DHX15	DEAH-box helicase 15
584	68	hsa-miR-1-3p	CLN5	CLN5, intracellular trafficking protein
585	68	hsa-miR-1-3p	C3orf80	chromosome 3 open reading frame 80
586	68	hsa-miR-1-3p	IKBKB	inhibitor of nuclear factor kappa B kinase subunit beta
587	68	hsa-miR-1-3p	GLUL	glutamate-ammonia ligase
588	68	hsa-miR-1-3p	TKT	transketolase
589	68	hsa-miR-1-3p	COMMD2	COMM domain containing 2
590	68	hsa-miR-1-3p	KNOP1	lysine rich nucleolar protein 1
591	68	hsa-miR-1-3p	SOGA1	suppressor of glucose, autophagy associated 1
592	68	hsa-miR-1-3p	H3F3C	H3 histone family member 3C
593	68	hsa-miR-1-3p	PPM1H	protein phosphatase, Mg2+/Mn2+ dependent 1H
594	68	hsa-miR-1-3p	ABCC5	ATP binding cassette subfamily C member 5
595	67	hsa-miR-1-3p	2006-09-01	septin 6
596	67	hsa-miR-1-3p	PPP1R3B	protein phosphatase 1 regulatory subunit 3B
597	67	hsa-miR-1-3p	ACAP2	ArfGAP with coiled-coil, ankyrin repeat and PH domains 2
598	67	hsa-miR-1-3p	TRANK1	tetratricopeptide repeat and ankyrin repeat containing 1
599	67	hsa-miR-1-3p	FBXO45	F-box protein 45
600	67	hsa-miR-1-3p	NME1-NME2	NME1-NME2 readthrough
601	67	hsa-miR-1-3p	DICER1	dicer 1, ribonuclease III
602	67	hsa-miR-1-3p	FER	FER tyrosine kinase
603	67	hsa-miR-1-3p	PASK	PAS domain containing serine/threonine kinase
604	67	hsa-miR-1-3p	SH3PXD2B	SH3 and PX domains 2B
605	67	hsa-miR-1-3p	HIF1AN	hypoxia inducible factor 1 subunit alpha inhibitor
606	67	hsa-miR-1-3p	SLC30A5	solute carrier family 30 member 5
607	67	hsa-miR-1-3p	RRBP1	ribosome binding protein 1
608	67	hsa-miR-1-3p	SPTLC3	serine palmitoyltransferase long chain base subunit 3
609	67	hsa-miR-1-3p	AMOT	angiomotin
610	67	hsa-miR-1-3p	PABPC1L2A	poly(A) binding protein cytoplasmic 1 like 2A
611	67	hsa-miR-1-3p	AOAH	acyloxyacyl hydrolase
612	67	hsa-miR-1-3p	ZNF827	zinc finger protein 827
613	67	hsa-miR-1-3p	DBT	dihydrolipoamide branched chain transacylase E2
614	66	hsa-miR-1-3p	TAOK3	TAO kinase 3
615	66	hsa-miR-1-3p	MPLKIP	M-phase specific PLK1 interacting protein
616	66	hsa-miR-1-3p	BET1	Bet1 golgi vesicular membrane trafficking protein
617	66	hsa-miR-1-3p	TEX35	testis expressed 35
618	66	hsa-miR-1-3p	LHX9	LIM homeobox 9
619	66	hsa-miR-1-3p	BMP3	bone morphogenetic protein 3
620	66	hsa-miR-1-3p	YPEL2	yippee like 2
621	66	hsa-miR-1-3p	PARVA	parvin alpha
622	66	hsa-miR-1-3p	GAS7	growth arrest specific 7
623	66	hsa-miR-1-3p	GAK	cyclin G associated kinase
624	66	hsa-miR-1-3p	DENND1B	DENN domain containing 1B
625	66	hsa-miR-1-3p	UBN1	ubinuclein 1
626	66	hsa-miR-1-3p	UBN2	ubinuclein 2
627	66	hsa-miR-1-3p	HAND2	heart and neural crest derivatives expressed 2
628	65	hsa-miR-1-3p	PSIP1	PC4 and SFRS1 interacting protein 1
629	65	hsa-miR-1-3p	NME2	NME/NM23 nucleoside diphosphate kinase 2
630	65	hsa-miR-1-3p	C6orf89	chromosome 6 open reading frame 89
631	65	hsa-miR-1-3p	WASL	Wiskott-Aldrich syndrome like
632	65	hsa-miR-1-3p	STUM	stum, mechanosensory transduction mediator homolog
633	65	hsa-miR-1-3p	ADAMTS6	ADAM metallopeptidase with thrombospondin type 1 motif 6
634	65	hsa-miR-1-3p	RAB43	RAB43, member RAS oncogene family
635	65	hsa-miR-1-3p	CTBP2	C-terminal binding protein 2
636	65	hsa-miR-1-3p	MTSS1	MTSS1, I-BAR domain containing
637	65	hsa-miR-1-3p	CAV2	caveolin 2
638	65	hsa-miR-1-3p	LMBR1	limb development membrane protein 1
639	65	hsa-miR-1-3p	WNT3	Wnt family member 3
640	65	hsa-miR-1-3p	ELOVL2	ELOVL fatty acid elongase 2
641	65	hsa-miR-1-3p	GEN1	GEN1, Holliday junction 5' flap endonuclease
642	65	hsa-miR-1-3p	HNRNPA1L2	heterogeneous nuclear ribonucleoprotein A1-like 2
643	65	hsa-miR-1-3p	ASH1L	ASH1 like histone lysine methyltransferase
644	65	hsa-miR-1-3p	ARPP19	cAMP regulated phosphoprotein 19
645	65	hsa-miR-1-3p	FRAS1	Fraser extracellular matrix complex subunit 1
646	65	hsa-miR-1-3p	PLEKHO2	pleckstrin homology domain containing O2
647	65	hsa-miR-1-3p	SLC30A9	solute carrier family 30 member 9
648	65	hsa-miR-1-3p	VAMP2	vesicle associated membrane protein 2
649	65	hsa-miR-1-3p	ZNF516	zinc finger protein 516
650	65	hsa-miR-1-3p	RNGTT	RNA guanylyltransferase and 5'-phosphatase
651	65	hsa-miR-1-3p	IFI44L	interferon induced protein 44 like
652	64	hsa-miR-1-3p	C14orf132	chromosome 14 open reading frame 132
653	64	hsa-miR-1-3p	GRK3	G protein-coupled receptor kinase 3
654	64	hsa-miR-1-3p	SAMD10	sterile alpha motif domain containing 10
655	64	hsa-miR-1-3p	FSTL1	follistatin like 1
656	64	hsa-miR-1-3p	HOOK1	hook microtubule tethering protein 1
657	64	hsa-miR-1-3p	RAB3C	RAB3C, member RAS oncogene family
658	64	hsa-miR-1-3p	CXCL6	C-X-C motif chemokine ligand 6
659	64	hsa-miR-1-3p	IPO9	importin 9
660	64	hsa-miR-1-3p	PWWP3B	PWWP domain containing 3B
661	64	hsa-miR-1-3p	GAS2L1	growth arrest specific 2 like 1
662	64	hsa-miR-1-3p	KALRN	kalirin RhoGEF kinase
663	64	hsa-miR-1-3p	SLC16A3	solute carrier family 16 member 3
664	64	hsa-miR-1-3p	SLC31A1	solute carrier family 31 member 1
665	64	hsa-miR-1-3p	CHD6	chromodomain helicase DNA binding protein 6
666	64	hsa-miR-1-3p	TTR	transthyretin
667	64	hsa-miR-1-3p	PABPC4L	poly(A) binding protein cytoplasmic 4 like
668	64	hsa-miR-1-3p	SHANK2	SH3 and multiple ankyrin repeat domains 2
669	63	hsa-miR-1-3p	CELF2	CUGBP Elav-like family member 2
670	63	hsa-miR-1-3p	KLK13	kallikrein related peptidase 13
671	63	hsa-miR-1-3p	CDC42	cell division cycle 42
672	63	hsa-miR-1-3p	SMG7	SMG7, nonsense mediated mRNA decay factor
673	63	hsa-miR-1-3p	RNF141	ring finger protein 141
674	63	hsa-miR-1-3p	C15orf62	chromosome 15 open reading frame 62
675	63	hsa-miR-1-3p	TBC1D5	TBC1 domain family member 5
676	63	hsa-miR-1-3p	UBXN10	UBX domain protein 10
677	63	hsa-miR-1-3p	ZNF407	zinc finger protein 407
678	63	hsa-miR-1-3p	ATG14	autophagy related 14
679	63	hsa-miR-1-3p	NADK	NAD kinase
680	63	hsa-miR-1-3p	BCLAF3	BCLAF1 and THRAP3 family member 3
681	63	hsa-miR-1-3p	TECPR2	tectonin beta-propeller repeat containing 2
682	63	hsa-miR-1-3p	MTRNR2L3	MT-RNR2 like 3
683	63	hsa-miR-1-3p	ZNF771	zinc finger protein 771
684	63	hsa-miR-1-3p	CYP4B1	cytochrome P450 family 4 subfamily B member 1
685	63	hsa-miR-1-3p	H3F3B	H3 histone family member 3B
686	63	hsa-miR-1-3p	MAN1C1	mannosidase alpha class 1C member 1
687	63	hsa-miR-1-3p	AGPAT1	1-acylglycerol-3-phosphate O-acyltransferase 1
688	63	hsa-miR-1-3p	ISY1-RAB43	ISY1-RAB43 readthrough
689	63	hsa-miR-1-3p	SNTB2	syntrophin beta 2
690	63	hsa-miR-1-3p	GH2	growth hormone 2
691	63	hsa-miR-1-3p	TGIF1	TGFB induced factor homeobox 1
692	63	hsa-miR-1-3p	PPM1L	protein phosphatase, Mg2+/Mn2+ dependent 1L
693	63	hsa-miR-1-3p	EYA4	EYA transcriptional coactivator and phosphatase 4
694	62	hsa-miR-1-3p	FBP1	fructose-bisphosphatase 1
695	62	hsa-miR-1-3p	CDC42BPA	CDC42 binding protein kinase alpha
696	62	hsa-miR-1-3p	H6PD	hexose-6-phosphate dehydrogenase/glucose 1-dehydrogenase
697	62	hsa-miR-1-3p	CSMD1	CUB and Sushi multiple domains 1
698	62	hsa-miR-1-3p	IGFBP5	insulin like growth factor binding protein 5
699	62	hsa-miR-1-3p	C2orf68	chromosome 2 open reading frame 68
700	62	hsa-miR-1-3p	EPC1	enhancer of polycomb homolog 1
701	62	hsa-miR-1-3p	LEF1	lymphoid enhancer binding factor 1
702	62	hsa-miR-1-3p	FXN	frataxin
703	62	hsa-miR-1-3p	WDFY1	WD repeat and FYVE domain containing 1
704	62	hsa-miR-1-3p	OTX2	orthodenticle homeobox 2
705	62	hsa-miR-1-3p	HGF	hepatocyte growth factor
706	62	hsa-miR-1-3p	CDH8	cadherin 8
707	62	hsa-miR-1-3p	MYO15A	myosin XVA
708	62	hsa-miR-1-3p	NR3C1	nuclear receptor subfamily 3 group C member 1
709	62	hsa-miR-1-3p	ARHGEF3	Rho guanine nucleotide exchange factor 3
710	62	hsa-miR-1-3p	KLF13	Kruppel like factor 13
711	62	hsa-miR-1-3p	KANK1	KN motif and ankyrin repeat domains 1
712	62	hsa-miR-1-3p	MAN2A1	mannosidase alpha class 2A member 1
713	62	hsa-miR-1-3p	ABI2	abl interactor 2
714	61	hsa-miR-1-3p	CYB5B	cytochrome b5 type B
715	61	hsa-miR-1-3p	OSTF1	osteoclast stimulating factor 1
716	61	hsa-miR-1-3p	MAP2	microtubule associated protein 2
717	61	hsa-miR-1-3p	CHML	CHM like, Rab escort protein 2
718	61	hsa-miR-1-3p	SLC35A3	solute carrier family 35 member A3
719	61	hsa-miR-1-3p	HNRNPK	heterogeneous nuclear ribonucleoprotein K
720	61	hsa-miR-1-3p	PTMA	prothymosin alpha
721	61	hsa-miR-1-3p	SYT15	synaptotagmin 15
722	61	hsa-miR-1-3p	LDAH	lipid droplet associated hydrolase
723	61	hsa-miR-1-3p	FGD4	FYVE, RhoGEF and PH domain containing 4
724	61	hsa-miR-1-3p	VTI1A	vesicle transport through interaction with t-SNAREs 1A
725	61	hsa-miR-1-3p	EID1	EP300 interacting inhibitor of differentiation 1
726	61	hsa-miR-1-3p	SHROOM3	shroom family member 3
727	61	hsa-miR-1-3p	PRR14L	proline rich 14 like
728	61	hsa-miR-1-3p	FAM83A	family with sequence similarity 83 member A
729	61	hsa-miR-1-3p	RAP1B	RAP1B, member of RAS oncogene family
730	61	hsa-miR-1-3p	MED1	mediator complex subunit 1
731	61	hsa-miR-1-3p	CSH2	chorionic somatomammotropin hormone 2
732	61	hsa-miR-1-3p	SUZ12	SUZ12, polycomb repressive complex 2 subunit
733	61	hsa-miR-1-3p	BCL11B	BCL11B, BAF complex component
734	61	hsa-miR-1-3p	KANK3	KN motif and ankyrin repeat domains 3
735	61	hsa-miR-1-3p	NDEL1	nudE neurodevelopment protein 1 like 1
736	61	hsa-miR-1-3p	C9orf170	chromosome 9 open reading frame 170
737	61	hsa-miR-1-3p	PUM2	pumilio RNA binding family member 2
738	61	hsa-miR-1-3p	SLC7A11	solute carrier family 7 member 11
739	61	hsa-miR-1-3p	ALG1	ALG1, chitobiosyldiphosphodolichol beta-mannosyltransferase
740	61	hsa-miR-1-3p	ZIK1	zinc finger protein interacting with K protein 1
741	61	hsa-miR-1-3p	PPM1G	protein phosphatase, Mg2+/Mn2+ dependent 1G
742	61	hsa-miR-1-3p	XAF1	XIAP associated factor 1
743	60	hsa-miR-1-3p	RYBP	RING1 and YY1 binding protein
744	60	hsa-miR-1-3p	ZC3H6	zinc finger CCCH-type containing 6
745	60	hsa-miR-1-3p	CCND1	cyclin D1
746	60	hsa-miR-1-3p	C19orf44	chromosome 19 open reading frame 44
747	60	hsa-miR-1-3p	PTPRS	protein tyrosine phosphatase, receptor type S
748	60	hsa-miR-1-3p	POLR2K	RNA polymerase II subunit K
749	60	hsa-miR-1-3p	YES1	YES proto-oncogene 1, Src family tyrosine kinase
750	60	hsa-miR-1-3p	PML	promyelocytic leukemia
751	60	hsa-miR-1-3p	MED31	mediator complex subunit 31
752	60	hsa-miR-1-3p	NR4A2	nuclear receptor subfamily 4 group A member 2
753	60	hsa-miR-1-3p	CBX6	chromobox 6
754	60	hsa-miR-1-3p	HNRNPA1	heterogeneous nuclear ribonucleoprotein A1
755	60	hsa-miR-1-3p	ZNF268	zinc finger protein 268
756	60	hsa-miR-1-3p	UBXN2B	UBX domain protein 2B
757	60	hsa-miR-1-3p	CALM1	calmodulin 1
758	60	hsa-miR-1-3p	POTEM	POTE ankyrin domain family member M
759	60	hsa-miR-1-3p	RALGAPA1	Ral GTPase activating protein catalytic alpha subunit 1
760	59	hsa-miR-1-3p	RAB8A	RAB8A, member RAS oncogene family
761	59	hsa-miR-1-3p	ARSD	arylsulfatase D
762	59	hsa-miR-1-3p	ICK	intestinal cell kinase
763	59	hsa-miR-1-3p	DGKG	diacylglycerol kinase gamma
764	59	hsa-miR-1-3p	PDHA1	pyruvate dehydrogenase E1 alpha 1 subunit
765	59	hsa-miR-1-3p	ANP32B	acidic nuclear phosphoprotein 32 family member B
766	59	hsa-miR-1-3p	C17orf102	chromosome 17 open reading frame 102
767	59	hsa-miR-1-3p	CFLAR	CASP8 and FADD like apoptosis regulator
768	59	hsa-miR-1-3p	MECP2	methyl-CpG binding protein 2
769	59	hsa-miR-1-3p	LRRC75A	leucine rich repeat containing 75A
770	59	hsa-miR-1-3p	DDX17	DEAD-box helicase 17
771	59	hsa-miR-1-3p	NALCN	sodium leak channel, non-selective
772	59	hsa-miR-1-3p	DMRT2	doublesex and mab-3 related transcription factor 2
773	59	hsa-miR-1-3p	TPM3	tropomyosin 3
774	59	hsa-miR-1-3p	GTF2B	general transcription factor IIB
775	59	hsa-miR-1-3p	HEATR5B	HEAT repeat containing 5B
776	59	hsa-miR-1-3p	SHPK	sedoheptulokinase
777	59	hsa-miR-1-3p	FRMD3	FERM domain containing 3
778	58	hsa-miR-1-3p	AXL	AXL receptor tyrosine kinase
779	58	hsa-miR-1-3p	DAAM1	dishevelled associated activator of morphogenesis 1
780	58	hsa-miR-1-3p	AVL9	AVL9 cell migration associated
781	58	hsa-miR-1-3p	POLD4	DNA polymerase delta 4, accessory subunit
782	58	hsa-miR-1-3p	PTPRK	protein tyrosine phosphatase, receptor type K
783	58	hsa-miR-1-3p	ADAMTSL3	ADAMTS like 3
784	58	hsa-miR-1-3p	HSD17B11	hydroxysteroid 17-beta dehydrogenase 11
785	58	hsa-miR-1-3p	HSD11B1L	hydroxysteroid 11-beta dehydrogenase 1 like
786	58	hsa-miR-1-3p	FAM120A	family with sequence similarity 120A
787	58	hsa-miR-1-3p	KLHL42	kelch like family member 42
788	58	hsa-miR-1-3p	RSBN1L	round spermatid basic protein 1 like
789	58	hsa-miR-1-3p	LRAT	lecithin retinol acyltransferase
790	58	hsa-miR-1-3p	STEAP2	STEAP2 metalloreductase
791	58	hsa-miR-1-3p	NLN	neurolysin
792	58	hsa-miR-1-3p	BLCAP	BLCAP, apoptosis inducing factor
793	58	hsa-miR-1-3p	MIER1	MIER1 transcriptional regulator
794	57	hsa-miR-1-3p	TFAP2C	transcription factor AP-2 gamma
795	57	hsa-miR-1-3p	PAX6	paired box 6
796	57	hsa-miR-1-3p	FKBP5	FKBP prolyl isomerase 5
797	57	hsa-miR-1-3p	PHF24	PHD finger protein 24
798	57	hsa-miR-1-3p	MPZ	myelin protein zero
799	57	hsa-miR-1-3p	HEYL	hes related family bHLH transcription factor with YRPW motif-like
800	57	hsa-miR-1-3p	BBIP1	BBSome interacting protein 1
801	57	hsa-miR-1-3p	CHST11	carbohydrate sulfotransferase 11
802	57	hsa-miR-1-3p	TTC3	tetratricopeptide repeat domain 3
803	57	hsa-miR-1-3p	ANKRD13C	ankyrin repeat domain 13C
804	57	hsa-miR-1-3p	KIAA1958	KIAA1958
805	57	hsa-miR-1-3p	FUT9	fucosyltransferase 9
806	57	hsa-miR-1-3p	TSHZ2	teashirt zinc finger homeobox 2
807	57	hsa-miR-1-3p	ITK	IL2 inducible T cell kinase
808	57	hsa-miR-1-3p	ZNF43	zinc finger protein 43
809	57	hsa-miR-1-3p	LIFR	LIF receptor alpha
810	57	hsa-miR-1-3p	HAS3	hyaluronan synthase 3
811	57	hsa-miR-1-3p	NDFIP2	Nedd4 family interacting protein 2
812	57	hsa-miR-1-3p	PRKCI	protein kinase C iota
813	57	hsa-miR-1-3p	KDM2B	lysine demethylase 2B
814	57	hsa-miR-1-3p	SLC15A2	solute carrier family 15 member 2
815	57	hsa-miR-1-3p	SERPINB8	serpin family B member 8
816	57	hsa-miR-1-3p	NIPAL2	NIPA like domain containing 2
817	57	hsa-miR-1-3p	TENT5D	terminal nucleotidyltransferase 5D
818	57	hsa-miR-1-3p	RCAN2	regulator of calcineurin 2
819	57	hsa-miR-1-3p	AKAP12	A-kinase anchoring protein 12
820	57	hsa-miR-1-3p	C6orf120	chromosome 6 open reading frame 120
821	57	hsa-miR-1-3p	EVA1C	eva-1 homolog C
822	57	hsa-miR-1-3p	GMNC	geminin coiled-coil domain containing
823	56	hsa-miR-1-3p	SETD5	SET domain containing 5
824	56	hsa-miR-1-3p	CAMK1D	calcium/calmodulin dependent protein kinase ID
825	56	hsa-miR-1-3p	SLC46A3	solute carrier family 46 member 3
826	56	hsa-miR-1-3p	TGFBR3	transforming growth factor beta receptor 3
827	56	hsa-miR-1-3p	TBP	TATA-box binding protein
828	56	hsa-miR-1-3p	ENTPD1	ectonucleoside triphosphate diphosphohydrolase 1
829	56	hsa-miR-1-3p	TMEM47	transmembrane protein 47
830	56	hsa-miR-1-3p	NEUROD1	neuronal differentiation 1
831	56	hsa-miR-1-3p	NECTIN2	nectin cell adhesion molecule 2
832	56	hsa-miR-1-3p	LONRF2	LON peptidase N-terminal domain and ring finger 2
833	56	hsa-miR-1-3p	PAQR5	progestin and adipoQ receptor family member 5
834	56	hsa-miR-1-3p	ZNF365	zinc finger protein 365
835	56	hsa-miR-1-3p	TAB3	TGF-beta activated kinase 1 (MAP3K7) binding protein 3
836	56	hsa-miR-1-3p	ZNF582	zinc finger protein 582
837	56	hsa-miR-1-3p	AFG1L	AFG1 like ATPase
838	56	hsa-miR-1-3p	AOC3	amine oxidase, copper containing 3
839	56	hsa-miR-1-3p	GALNT10	polypeptide N-acetylgalactosaminyltransferase 10
840	56	hsa-miR-1-3p	CLSPN	claspin
841	56	hsa-miR-1-3p	NLRP14	NLR family pyrin domain containing 14
842	56	hsa-miR-1-3p	TMEM132D	transmembrane protein 132D
843	56	hsa-miR-1-3p	TMEM35B	transmembrane protein 35B
844	55	hsa-miR-1-3p	PLAG1	PLAG1 zinc finger
845	55	hsa-miR-1-3p	CPT1A	carnitine palmitoyltransferase 1A
846	55	hsa-miR-1-3p	MYEF2	myelin expression factor 2
847	55	hsa-miR-1-3p	ARG2	arginase 2
848	55	hsa-miR-1-3p	MCAT	malonyl-CoA-acyl carrier protein transacylase
849	55	hsa-miR-1-3p	CLCN5	chloride voltage-gated channel 5
850	55	hsa-miR-1-3p	DYNAP	dynactin associated protein
851	55	hsa-miR-1-3p	SERPINB9	serpin family B member 9
852	55	hsa-miR-1-3p	DIS3L2	DIS3 like 3'-5' exoribonuclease 2
853	54	hsa-miR-1-3p	TGIF2	TGFB induced factor homeobox 2
854	54	hsa-miR-1-3p	PGBD5	piggyBac transposable element derived 5
855	54	hsa-miR-1-3p	IL3	interleukin 3
856	54	hsa-miR-1-3p	HNRNPA3	heterogeneous nuclear ribonucleoprotein A3
857	54	hsa-miR-1-3p	TMEM39A	transmembrane protein 39A
858	54	hsa-miR-1-3p	NANP	N-acetylneuraminic acid phosphatase
859	54	hsa-miR-1-3p	MRTFA	myocardin related transcription factor A
860	54	hsa-miR-1-3p	UBE2L6	ubiquitin conjugating enzyme E2 L6
861	54	hsa-miR-1-3p	OAT	ornithine aminotransferase
862	54	hsa-miR-1-3p	PSKH1	protein serine kinase H1
863	54	hsa-miR-1-3p	TYW3	tRNA-yW synthesizing protein 3 homolog
864	54	hsa-miR-1-3p	PNP	purine nucleoside phosphorylase
865	54	hsa-miR-1-3p	PIM1	Pim-1 proto-oncogene, serine/threonine kinase
866	54	hsa-miR-1-3p	ARID2	AT-rich interaction domain 2
867	54	hsa-miR-1-3p	ARL10	ADP ribosylation factor like GTPase 10
868	54	hsa-miR-1-3p	DDX3X	DEAD-box helicase 3 X-linked
869	54	hsa-miR-1-3p	RAB11FIP1	RAB11 family interacting protein 1
870	54	hsa-miR-1-3p	SLC9A8	solute carrier family 9 member A8
871	54	hsa-miR-1-3p	GLYR1	glyoxylate reductase 1 homolog
872	54	hsa-miR-1-3p	SLC24A2	solute carrier family 24 member 2
873	54	hsa-miR-1-3p	C1GALT1	core 1 synthase, glycoprotein-N-acetylgalactosamine 3-beta-galactosyltransferase 1
874	54	hsa-miR-1-3p	GPSM1	G protein signaling modulator 1
875	54	hsa-miR-1-3p	CYP2U1	cytochrome P450 family 2 subfamily U member 1
876	53	hsa-miR-1-3p	EPPIN	epididymal peptidase inhibitor
877	53	hsa-miR-1-3p	MRAS	muscle RAS oncogene homolog
878	53	hsa-miR-1-3p	RNF40	ring finger protein 40
879	53	hsa-miR-1-3p	NEDD4L	neural precursor cell expressed, developmentally down-regulated 4-like, E3 ubiquitin protein ligase
880	53	hsa-miR-1-3p	SF3B1	splicing factor 3b subunit 1
881	53	hsa-miR-1-3p	VPS45	vacuolar protein sorting 45 homolog
882	53	hsa-miR-1-3p	TMEM232	transmembrane protein 232
883	53	hsa-miR-1-3p	RAB22A	RAB22A, member RAS oncogene family
884	53	hsa-miR-1-3p	MPEG1	macrophage expressed 1
885	53	hsa-miR-1-3p	TMEM120B	transmembrane protein 120B
886	53	hsa-miR-1-3p	EMX2	empty spiracles homeobox 2
887	53	hsa-miR-1-3p	ACKR4	atypical chemokine receptor 4
888	53	hsa-miR-1-3p	GPR26	G protein-coupled receptor 26
889	53	hsa-miR-1-3p	MAML2	mastermind like transcriptional coactivator 2
890	52	hsa-miR-1-3p	ZKSCAN8	zinc finger with KRAB and SCAN domains 8
891	52	hsa-miR-1-3p	C5orf22	chromosome 5 open reading frame 22
892	52	hsa-miR-1-3p	ZNF586	zinc finger protein 586
893	52	hsa-miR-1-3p	ZNF354C	zinc finger protein 354C
894	52	hsa-miR-1-3p	MGAT5	alpha-1,6-mannosylglycoprotein 6-beta-N-acetylglucosaminyltransferase
895	52	hsa-miR-1-3p	SH3BGRL	SH3 domain binding glutamate rich protein like
896	52	hsa-miR-1-3p	SF3B3	splicing factor 3b subunit 3
897	52	hsa-miR-1-3p	C4orf19	chromosome 4 open reading frame 19
898	52	hsa-miR-1-3p	TRIO	trio Rho guanine nucleotide exchange factor
899	52	hsa-miR-1-3p	PHLPP2	PH domain and leucine rich repeat protein phosphatase 2
900	52	hsa-miR-1-3p	NUCKS1	nuclear casein kinase and cyclin dependent kinase substrate 1
901	52	hsa-miR-1-3p	ETNK1	ethanolamine kinase 1
902	52	hsa-miR-1-3p	MS4A1	membrane spanning 4-domains A1
903	52	hsa-miR-1-3p	NDFIP1	Nedd4 family interacting protein 1
904	52	hsa-miR-1-3p	CABLES1	Cdk5 and Abl enzyme substrate 1
905	52	hsa-miR-1-3p	ZNF780B	zinc finger protein 780B
906	52	hsa-miR-1-3p	TDP1	tyrosyl-DNA phosphodiesterase 1
907	52	hsa-miR-1-3p	DCAF12L1	DDB1 and CUL4 associated factor 12 like 1
908	51	hsa-miR-1-3p	LMNTD1	lamin tail domain containing 1
909	51	hsa-miR-1-3p	KRT77	keratin 77
910	51	hsa-miR-1-3p	NR4A3	nuclear receptor subfamily 4 group A member 3
911	51	hsa-miR-1-3p	COL4A3	collagen type IV alpha 3 chain
912	51	hsa-miR-1-3p	SUCNR1	succinate receptor 1
913	51	hsa-miR-1-3p	KCNB1	potassium voltage-gated channel subfamily B member 1
914	51	hsa-miR-1-3p	ZCCHC8	zinc finger CCHC-type containing 8
915	51	hsa-miR-1-3p	C7orf43	chromosome 7 open reading frame 43
916	51	hsa-miR-1-3p	EDA	ectodysplasin A
917	51	hsa-miR-1-3p	COG5	component of oligomeric golgi complex 5
918	51	hsa-miR-1-3p	SCAI	suppressor of cancer cell invasion
919	51	hsa-miR-1-3p	RBFOX1	RNA binding fox-1 homolog 1
920	51	hsa-miR-1-3p	PTGS1	prostaglandin-endoperoxide synthase 1
921	51	hsa-miR-1-3p	C2CD4B	C2 calcium dependent domain containing 4B
922	51	hsa-miR-1-3p	TMEM260	transmembrane protein 260
923	51	hsa-miR-1-3p	RTL9	retrotransposon Gag like 9
924	51	hsa-miR-1-3p	BICD1	BICD cargo adaptor 1
925	51	hsa-miR-1-3p	LRRC19	leucine rich repeat containing 19
926	51	hsa-miR-1-3p	PEMT	phosphatidylethanolamine N-methyltransferase
927	51	hsa-miR-1-3p	GUCY1A2	guanylate cyclase 1 soluble subunit alpha 2
928	51	hsa-miR-1-3p	KHSRP	KH-type splicing regulatory protein
929	51	hsa-miR-1-3p	AMER2	APC membrane recruitment protein 2
930	51	hsa-miR-1-3p	NAALADL2	N-acetylated alpha-linked acidic dipeptidase like 2
931	51	hsa-miR-1-3p	IFT20	intraflagellar transport 20
932	51	hsa-miR-1-3p	COMMD8	COMM domain containing 8
933	51	hsa-miR-1-3p	EAF1	ELL associated factor 1
934	50	hsa-miR-1-3p	EPB41L2	erythrocyte membrane protein band 4.1 like 2
935	50	hsa-miR-1-3p	TMIGD3	transmembrane and immunoglobulin domain containing 3
936	50	hsa-miR-1-3p	PIK3C2B	phosphatidylinositol-4-phosphate 3-kinase catalytic subunit type 2 beta
937	50	hsa-miR-1-3p	ZBTB7A	zinc finger and BTB domain containing 7A
938	50	hsa-miR-1-3p	C22orf24	chromosome 22 open reading frame 24
939	50	hsa-miR-1-3p	KLHDC7A	kelch domain containing 7A
940	50	hsa-miR-1-3p	COL4A3BP	collagen type IV alpha 3 binding protein
941	50	hsa-miR-1-3p	SPATA13	spermatogenesis associated 13
942	50	hsa-miR-1-3p	SLC28A3	solute carrier family 28 member 3
943	50	hsa-miR-1-3p	SH2D4A	SH2 domain containing 4A
944	50	hsa-miR-1-3p	SATB2	SATB homeobox 2
945	50	hsa-miR-1-3p	ACSL6	acyl-CoA synthetase long chain family member 6

## Sheet: S4_MitoCarta_overlap
Human Mitocarta v3 list	Genes overlapping with SMA DEGs
Symbol	AGMAT
CYC1	ALKBH7
SDHB	ATP5MD
COQ7	ATP5ME
SDHA	ATP5MG
UQCRC1	ATP5MPL
COQ5	ATP5PD
PDHA1	ATP5PF
COQ9	ATP5PO
MRPL12	CHCHD10
ATP5F1D	CISD3
COX5A	CMC2
ISCA2	COA6
PMPCB	COMTD1
UQCRFS1	COX16
ATP5F1A	COX6B1
OGDH	COX7A1
PDHB	CPS1
UQCRC2	CPT1A
SDHD	DBI
MRPS35	DNLZ
UQCRQ	LRPPRC
MRPL53	MCUR1
DBT	MRPL23
PDK4	MRPL34
MDH2	MRPS36
MRPS27	MSRB2
CS	NDUFA6
GRPEL1	NDUFAF2
DLAT	NDUFB1
LRPPRC	NDUFB4
DLST	NDUFS5
PDHX	PDE2A
GFM1	PDP1
MPC2	PPIF
NDUFS1	PRELID2
MRPL46	SLC25A25
ATP5F1E	SLC25A30
SLC25A3	SLIRP
MRPS23	SPTLC2
FH	TIMM8A
PMPCA	TMEM126A
ATP5F1B	UQCRB
SDHAF4
UQCR10
ISCA1
SUCLA2
COQ3
IARS2
MRPS15
IDH3A
COX11
ETFDH
TIMM10
MRPL34
MRPL2
BCKDHA
UQCRH
HIGD2A
ATP5PO
ECHS1
LETMD1
COX6A1
COX15
AFG3L2
HADHA
ETFA
NDUFS7
CPT2
BCKDHB
IDH3B
LARS2
ACADS
LETM1
ATP5ME
OPA1
AUH
SUCLG1
NDUFV2
COQ6
MRPL43
ABHD11
ATP5PF
NDUFB8
LONP1
DLD
AIFM1
ECHDC3
APOOL
MRPL10
MRRF
NDUFS8
ACADM
IMMT
TIMM9
SLC25A4
SAMM50
NDUFS2
NDUFV1
ACO2
SUPV3L1
FECH
MTIF2
PHB
HIBCH
MRPS2
HSPA9
SURF1
PRDX3
GHITM
GUF1
TIMM13
LYRM4
MRPL16
MRPL40
IDH3G
SDHC
NDUFB5
SDHAF2
COQ10A
GATD3A
TXN2
MRPS18A
COX6C
NDUFB9
MTCH2
NDUFA6
SLC25A20
MRPL1
TIMM44
COX17
MICOS10
SOD2
COX6B1
VDAC1
CLPP
HADH
ACADL
ACAT1
MALSU1
CLPX
NDUFS4
MRPL4
C1QBP
PITRM1
UQCC1
MRPL55
MRM1
MECR
MRPL44
HSDL2
MRPS14
ABCB8
ATPAF2
NDUFA9
COA6
POLRMT
ISCU
RTN4IP1
OGDHL
ATP5F1C
BCKDK
GFM2
NDUFAF4
SLC25A35
SLC25A11
TIMM8B
MCAT
IBA57
PHB2
DAP3
CMC2
SDHAF1
MRPS17
ADHFE1
NFS1
NDUFAF5
MRPL17
TACO1
MFN1
PPTC7
MRPL11
COX4I1
NDUFS6
MRPL13
OXCT1
COX5B
PDK2
ALAS1
MRPL33
MTO1
LIAS
NDUFA5
NDUFB6
MTX2
SUCLG2
FDX1
SLC25A1
MRPS28
TIMM50
VDAC2
SLC25A42
TOMM7
ECH1
GATB
BCS1L
ERAL1
CMC1
MRPL28
TSFM
FXN
NFU1
YARS2
MRPL21
ALDH4A1
TOMM40L
NDUFAF1
NDUFB10
ACADSB
MRPS9
COQ8A
ACADVL
COQ4
MRPL15
NDUFA2
MRPL24
HSPD1
NDUFS5
AK3
CYCS
MIPEP
LYRM7
CRAT
PCCB
MRPS7
MRPL3
PRODH
PCCA
MCCC1
MRPS12
CLPB
PDK1
MRPL49
COX7A2
TMEM126A
ECHDC2
HCCS
HIBADH
MRPL19
MRPL36
SLC25A30
BDH1
FARS2
ABCB7
MTX1
NDUFA7
TIMM17A
ALDH9A1
MRPS18C
MARS2
ALDH6A1
FDXR
GATC
TRAP1
ACAD8
ALDH2
PPIF
TIMM22
IVD
L2HGDH
ETHE1
MRPL20
SLC25A5
SLC25A12
MRPS21
TOMM22
ACAA2
MRPL30
DNAJA3
NDUFB2
MRPS34
ETFB
AFG1L
ATP5IF1
ATP5PB
COX7C
CHCHD3
COQ10B
ACSF3
POLDIP2
SLC25A10
SLC25A13
PDK3
ME3
MRPL22
IDH2
GCDH
MRPL47
PPA2
MRPL9
CHCHD10
WARS2
SLC25A19
CBR4
SMDT1
HAGH
COX7A1
MTG1
COX14
NDUFA12
MRPS16
MTERF2
ETFRF1
GPD2
NDUFA10
NDUFC2
SLIRP
MT-ATP6
MT-CO2
TIMM21
NDUFA8
GLS
NDUFB11
DHTKD1
FAHD2A
HSD17B8
HINT2
MRPS5
C6orf136
SPRYD4
LIPT2
DECR1
MRPS26
SLC25A15
NDUFV3
BPHL
STOML2
MSRB2
LACTB
TOMM40
SLC25A25
ADCK5
ACAD10
VWA8
CCDC90B
DNAJC11
ALKBH7
GLDC
MPC1L
THEM4
SSBP1
MRPL27
HSCB
MRPS10
AK4
ATAD3A
MRPL37
PTGES2
TXNRD2
ACSM5
CISD1
MRPL41
MTARC2
MRPS6
MRPL23
SQOR
SCO1
GCAT
MTHFD1L
ECI2
UQCRB
ATP5PD
ATP5MG
CCDC58
MCCC2
MCEE
MOCS1
MMUT
SLC25A51
SPG7
ATP5MC3
ATAD1
OXNAD1
MTG2
DARS2
MRPL51
PC
CLYBL
PNPLA8
MLYCD
PYURF
TIMM17B
MRPL32
SLC25A26
PRODH2
NIT2
FDX2
ME2
TUFM
COX6A2
SLC30A9
TAMM41
TIMM23
RMND1
MFN2
DNLZ
CHCHD4
NDUFAB1
ACSM1
COA5
COQ2
PDSS2
EHHADH
NDUFS3
ABCB10
CKMT2
MRPS25
ACAD9
COX16
FAM210A
ACOT13
CPT1A
DHRS4
PRELID2
CARS2
NIPSNAP2
NDUFB7
MICOS13
GLRX2
MRPS30
SCO2
HSD17B10
NARS2
RPUSD3
SUOX
SARDH
RIDA
COX8A
SPR
MPV17
ZADH2
MRPL18
ALDH1B1
CHCHD1
TIMM8A
VDAC3
SLC25A24
MPC1
SLC25A22
SLC25A31
SLC25A18
TRNT1
IDE
GSTK1
VARS2
HSPE1
MRPL54
MRPL38
MRPL58
MTCH1
TRIAP1
PTCD3
COX10
AKAP1
MRM3
AK2
TMEM70
NOA1
MCUR1
TMEM14C
NDUFC1
MRPL35
NDUFA3
PDSS1
SLC25A16
FMC1
ACSM3
NDUFAF6
UCP1
SFXN1
GLRX5
PTRH1
MRPS11
XPNPEP3
PDP1
ECI1
SLC25A21
SLC25A29
SLC25A45
SDHAF3
PRELID3B
SLC25A39
NDUFB3
REXO2
GATM
TIMM10B
SARS2
CHDH
MRPL57
C8orf82
EARS2
GRHPR
MTFMT
PTCD2
ECHDC1
HARS2
NDUFA4
NDUFA13
NAXE
TMEM11
SELENOO
NAGS
HSD17B4
NDUFAF7
OAT
MRPL50
COX7B
RARS2
OXLD1
LACTB2
NDUFA11
AURKAIP1
CHCHD7
SHMT2
MTHFD2
RMDN1
CPS1
MRPL14
MTRES1
RDH13
TRMT2B
MRPS24
COA3
GSR
ENDOG
BCAT2
TEFM
ACSF2
TRMU
MRPS22
LAP3
GLUD1
HMGCL
FHIT
MRPS33
NUBPL
LYRM2
MPV17L
GADD45GIP1
TFAM
ALDH18A1
OXSM
KYAT3
TARS2
TBRG4
TMEM65
ROMO1
PRDX5
DNAJC15
MAIP1
HIGD1A
C16orf91
RHOT2
SLC25A44
HAO2
OXA1L
SLC25A46
RDH14
ATP5MPL
CA5B
COASY
CISD3
GSTZ1
COX6B2
GLOD4
ACAA1
CROT
PDF
COX19
AMT
PDPR
NLN
BOLA1
ALAS2
GRPEL2
ALDH7A1
HDHD5
GFER
IMMP2L
COX4I2
MRPL39
AADAT
FUNDC2
LYPLA1
PDHA2
MTRF1L
GTPBP3
MTHFD2L
YME1L1
ACOT2
COA8
MMAB
PPOX
ABCD3
SIRT3
LDHD
MRPL45
C12orf65
IMMP1L
POLG
ATPAF1
BLOC1S1
ALDH1L2
COX18
CPOX
NNT
NDUFAF8
ATP23
DCAKD
ATP5MF
SFXN3
AASS
DIABLO
COX8C
PXMP2
AGXT2
GLS2
APOO
ACAD11
C5orf63
HOGA1
TTC19
NGRN
TCAIM
GCSH
SIRT5
GPT2
TOMM6
FAM162A
ABCB6
MACROD1
TST
MT-CO1
MTFR1L
SDR39U1
DMGDH
SLC25A14
PRELID3A
CHCHD5
TOMM70
NIT1
FAHD1
MCU
CYP27A1
MT-ND2
MT-ND4
MT-ND5
DELE1
FASTKD1
MRPS31
ALDH1L1
PTCD1
HADHB
TRIT1
CRLS1
GLYCTK
SLC25A32
AARS2
EXOG
CHCHD2
KMO
SFXN5
ELAC2
GPX1
CPT1B
FIS1
PRELID1
UCP3
SLC25A27
SLC25A40
SLC25A23
HEMK1
SLC25A36
OMA1
LETM2
DHRS1
STOM
METTL5
MSRA
NUDT8
NMNAT3
SLC25A38
MPV17L2
ACLY
ABCD2
FLAD1
LIPT1
DGLUCY
PCK2
NADK2
MPST
NUDT13
ACACA
ABAT
HMGCS2
ALDH5A1
CKMT1A
PISD
NDUFB4
UQCR11
FAM136A
TOMM5
HTRA2
NDUFA1
MT-CYB
GUK1
D2HGDH
OPA3
AKR1B10
PHYH
NDUFAF2
ECSIT
PARL
MRPL42
DNAJC4
PAM16
ALDH3A2
ACSL6
MRS2
ABHD10
HINT3
PXMP4
OSGEPL1
NUDT2
CYB5B
GRSF1
MRPS18B
DNAJC30
CAT
DGUOK
ACOT9
ACSS1
RFK
STARD7
CHPT1
MT-ATP8
TIMMDC1
SPATA19
HTATIP2
AKR7A2
DUT
MT-CO3
DHRS7B
MTRF1
TMEM143
NT5M
RHOT1
NME4
MTHFS
TIMM29
PNPO
MICU2
PCBD2
QRSL1
ADCK1
PRDX6
NIPSNAP1
GARS1
ACSM2A
SLC25A33
LYRM9
RAB24
PARS2
MRPL52
PUS1
GOT2
NAXD
MT-ND3
ACCS
PTRH2
PGS1
OXR1
LYPLAL1
DNAJC28
FPGS
TMEM205
SLC25A53
AIFM3
MGST1
MTFP1
COA4
NIF3L1
PUSL1
SDSL
BAX
MAVS
METTL17
ACACB
ARG2
MTPAP
CCDC51
SUGCT
DNM1L
NRDC
TMEM126B
NSUN4
ACSS3
FAM210B
RBFA
METAP1D
AHCYL1
NIPSNAP3A
MTARC1
FUNDC1
ACSL1
COX20
HSDL1
CBR3
MTERF4
NUDT19
HEBP1
PTPMT1
PGAM5
DTYMK
KARS1
STAR
DNAJC19
OTC
COX7A2L
MTERF3
SFXN2
FASN
PINK1
TMEM177
TXNRD1
THNSL1
FDPS
IDI1
TOP3A
FTMT
LDHAL6B
MTFR1
BCL2L13
TRMT10C
ACOT7
TFB1M
ARF5
MCUB
TWNK
MMADHC
PYCR2
TSTD1
LYRM1
OSBPL1A
RECQL4
PET100
GDAP1
MTIF3
UNG
GLYAT
ISOC2
ATP5MC1
QDPR
COQ8B
GTPBP10
TSPO
FTH1
TRMT1
ADCK2
TSTD3
MRPS36
PDP2
AGPAT5
MCRIP2
UCP2
SLC25A37
SLC25A28
SLC25A48
SLC25A43
SLC25A47
SLC25A41
SLC25A34
EPHX2
NUDT5
MICU1
SOD1
SERHL2
NDUFAF3
BOLA3
OCIAD2
RSAD1
CHCHD6
FASTKD2
PEX11B
TMEM186
PIF1
FABP1
ABCD1
PLPBP
DBI
PNPT1
TOP1MT
RNASEH1
ABCA9
SCP2
NT5DC3
CMC4
LDHB
YBEY
HINT1
MUL1
TK2
AGMAT
CMPK2
BID
ARL2
SYNJ2BP
MFF
DCXR
NUDT9
AMACR
VPS13D
NUDT6
DMAC2
MRM2
BAK1
DHODH
MAOB
MGST3
ACP6
MRPL48
AGXT
CYB5R3
DDX28
PNKD
MICU3
BNIP3
MTX3
MUTYH
GTPBP6
CYP11A1
OCIAD1
METTL8
SMIM20
RPUSD4
SMIM8
NME6
FKBP8
ACSM4
NLRX1
FOXRED1
TFB2M
PPM1K
ATP5MC2
MT-ND1
TAZ
MSRB3
ACOT11
NIPSNAP3B
NTHL1
MARCHF5
SFXN4
TRMT5
SLC25A6
SLC25A52
OGG1
ACOD1
QTRT1
AIFM2
PRDX2
FBXL4
GPAM
DMAC2L
RMDN3
PRXL2A
ATP5MD
PET117
MAOA
C15orf61
POLQ
BCO2
IFI27
CRYZ
PYCR1
TMLHE
TOMM20
YRDC
COA7
DHRS2
MMAA
MIEF1
C15orf48
LIG3
BNIP3L
FASTKD5
PARK7
COA1
COX7B2
MT-ND4L
SIRT4
UQCC2
USP30
PDE12
NME3
DHX30
FASTK
METTL15
CYP24A1
NOCT
PANK2
CA5A
NT5DC2
ATAD3B
TRUB2
PRKACA
COMTD1
CPT1C
C3orf33
MIGA2
SND1
GLUD2
HPDL
ANGEL2
ANTKMT
UQCC3
PRDX4
CDK5RAP1
PAICS
MGARP
HDHD3
CYP11B2
AGPAT4
RCC1L
FAM185A
PMAIP1
TDRKH
SLC8B1
CYP27B1
POLG2
THEM5
BIK
MTERF1
MTFR2
GPX4
TOMM20L
COMT
MYG1
SPATA20
OXCT2
CCDC127
CRY1
ACSM2B
MYO19
MGME1
SEPTIN4
EFHD1
RAB5IF
APEX1
SPTLC2
DMAC1
ATPSCKMT
NEU4
CASP9
AGK
MCL1
DUS2
PLD6
TOMM34
PRORP
PLSCR3
CKMT1B
NDUFB1
ATP5MF-PTCD1
CASP8
BCL2L1
EXD2
ARMC10
MIEF2
THG1L
GOLPH3
PREPL
FASTKD3
CEP89
GPAT2
NBR1
BOK
FKBP10
SETD9
CYP11B1
CSKMT
MIGA1
RPIA
BBC3
BAD
BCL2
BCL2A1
BCL2L2
CASP3
DMPK
DNA2
MT-ND6
PRKN
ALKBH1
PICK1
BCL2L10
AKAP10
STYXL1
NSUN2
ADCY10
SPHK2
NSUN3
PABPC5
PRSS35
PRIMPOL
SERAC1
STX17
TRMT61B
PDE2A
PLGRKT
ETFBKMT
RTL10
BCL2L11
SPIRE1
C2orf69
ARMCX2
ARMCX1
POLB
SNAP29
ARMCX3
ARMCX6
METTL4
SPHKAP
NAT8L
MCCD1
PIGBOS1
HTD2
RP11_469A15.2
