# Supplementary material for: Characterization of SMA type II skeletal muscle from treated patients shows OXPHOS deficiency and denervation
Source: JCI Insight. 2024 Sep 12;9(20):e180992. doi: 10.1172/jci.insight.180992 (PMC11530132; doi:10.1172/jci.insight.180992)
Supplement: Supporting data values [file jciinsight-9-180992-s098.xlsx]

## Sheet: Fig1b
Control	SMA
18	12
15	10
16	13
17	16
14	12
17	15
16	10
	14
**age in years

## Sheet: Fig1c
Control	SMA
1.20252	5.42e-06
0.98084	7.14e-05
0.648148	1.98e-05
1.24432	2.58e-05
1.05125	3.7e-05
	1.47e-05
	4.24e-05
	1.8e-05

## Sheet: Fig1d
Control	SMA
2.15595	3.7984
0.681901	1.0876
0.619427	3.35396
0.889065	3.37643
1.23514	5.84706
	4.55377
	3.64704
	3.07005
	1.61258
	0.833524

## Sheet: Fig1e
Canonical SMN1 -Controls	Canonical SMN1 -SMA	Canonical SMN2 -Controls	Canonical SMN2 -SMA
8.04992	0	2.11736	17.7664
2.06179	0	0	25.6294
17.2905	0	1.16613	29.1176
25.6657	0	4.96998	35.8244
8.73102	0	0	24.0637
27.4216	0	2.98534	12.4738
30.1157	3.3234	0	22.0737
	0		1.68046

## Sheet: Fig1f
SMND7-SMN1 control	SMND7-SMN1 SMA	SMND7 -SMN2 Control	SMND7 -SMN2 SMA
3.51243	0	14.501	3.28124
5.18722	2.49691	0	23.0004
1.32489	2.43427	6.64072	26.6129
8.41221	0.462272	6.86338	8.13105
1.92901	3.09292	0	40.5635
3.29301	0	13.242	0
2.36892	0	0	0
	0		5.23731

## Sheet: Fig1h
Control	SMA
0.790419	0.796772
0.811541	0.876304
0.817266	1.28635
0.973561	0.520332
0.965579	0.444857
0.514708	0.679608

## Sheet: Fig1i
Sample	FL SMN TPMs	SMN Proteiin
Control3	17.2905	0.790419
Control7	30.1157	0.811541
Control 6	27.4216	0.817266
Control1	8.04992	0.973561
Control2	2.06179	0.965579
Control5	8.73102	0.514708
SMA1	17.7664	0.796772
SMA3	29.1176	0.876304
SMA4	35.8244	1.28635
SMA5	24.0637	0.520332
SMA6	12.4738	0.444857
SMA7	22.0737	0.679608

## Sheet: Fig2b
Control	SMA
0.729	1.072
1.802	1.123
0.691	1.604
0.455	0.854
1.621	0.525
1.97	0.299
0.445	0.639
0.563	0.243
2.168	1.467
2.593	1.147
0.562	0.455
1.332	0.851
2.791	1.945
0.613	0.855
2.008	0.917
1.61	0.767
1.656	0.192
2.16	1.14
1.301	0.479
1.951	1.726
2.222	0.45
1.645	0.97
1.545	0.522
2.1	0.677
3.306	0.785
2.292	0.146
1.826	0.101
1.556	0.541
1.729	1.069
2.876	0.999
1.367	0.743
2.353	1.131
3.191	0.699
0.775	1.511
0.533	0.665
0.552	0.9
0.47	1.507
2.555	1.162
0.825	1.301
1.608	0.695
2.131	0.808
0.47	0.317
0.459	0.692
0.646	0.933
2.122	0.672
2.593	0.57
1.489	0.497
2.634	0.656
2.819	1.18
0.706	0.579
2.699	0.849
0.708	1.16
1.852	0.685
2.411	0.8
2.445	0.932
2.057	0.661
0.903	1.015
2.655	1.07
1.005	0.854
3.17	0.949
2.37	0.98
0.695	1.127
0.797	0.865
2.531	0.886
3.124	1.031
0.631	0.473
1.052	0.617
2.519	0.61
0.548	0.85
1.799	0.521
1.686	0.455
0.666	0.811
0.946	0.712
3.073	0.365
0.781	0.449
1.87	1.089
1.639	1.142
1.728	0.942
0.709	0.527
2.373	0.632
2.343	0.874
2.835	0.558
3.172	0.801
2.31	0.581
0.414	0.726
0.402	0.516
2.412	1.115
0.255	0.573
2.542	0.704
2.973	0.626
0.91	0.673
0.562	0.63
3.945	0.782
0.601	0.897
0.682	1.069
1.293	0.699
0.738	0.636
3.168	0.683
3.818	0.6
0.4	0.555
1.046	0.791
2.429	0.811
0.936	0.809
2.005	0.718
0.734	0.903
2.141	0.731
0.653	0.923
0.683	0.916
1.209	0.927
2.076	0.764
0.668	1.025
0.948	1.172
0.535	1.449
1.683	0.704
0.541	0.721
1.826	1.089
2.542	0.974
0.563	0.808
0.36	0.75
0.914	0.915
1.108	0.775
0.524	0.776
2.025	0.975
0.334	0.628
0.728	0.995
1.712	1.096
0.776	1.227
0.282	1.312
0.929	0.962
2.199	1.295
0.439	0.961
1.318	1
0.55	0.774
1.007	0.728
0.842	0.565
1.755	1.022
1.055	0.648
0.95	0.92
0.122	0.768
1.032	1.196
1.511	0.788
1.859	0.905
1.018	0.524
0.529	0.913
0.261	0.765
0.95	0.723
0.363	0.833
1.315	0.776
0.297	0.876
0.35	1.628
0.285	0.816
1.607	0.778
0.475	1.079
0.975	0.577
0.915	0.958
0.387	0.844
0.432	0.981
0.256	0.785
0.481	0.922
0.734	0.753
0.7	2.629
0.346	1.268
0.346	0.041
1.225	5.115
0.287	1.898
0.414	2.527
0.249	0.929
0.242	0.728
0.732	2.279
0.178	2.262
0.076	2.788
0.386	0.135
0.888	2.501
0.959	1.971
0.906	0.134
0.275	0.065
0.53	0.057
0.478	0.115
0.253	1.641
0.269	0.06
1.703	0.102
0.54	0.038
0.726	0.022
1.95	0.041
0.099	0.017
0.1	0.038
0.679	0.036
0.424	0.124
0.572	2.321
0.297	0.474
0.519	1.693
0.495	1.19
1.035	0.067
0.799	0.027
0.628	0.031
1.295	0.111
1.077	0.073
0.758	0.014
0.519	0.056
0.488	0.04
0.614	3.297
0.349	1.278
0.573	0.202
0.863	0.042
0.949	3.568
0.556	0.146
0.251	0.068
0.375	0.065
0.504	0.016
1.019	0.131
0.507	0.047
0.492	0.047
0.528	1.343
1.314	2.801
0.091	0.166
0.761	0.113
0.577	0.061
0.248	0.028
0.53	0.053
0.653	0.059
0.564	0.064
0.972	0.064
0.968	0.064
0.738	0.079
0.602	0.03
0.727	0.043
0.689	0.057
1.142	0.047
0.561	0.045
0.657	0.049
0.637	0.05
0.627	0.053
1.171	2.356
1.137	0.026
0.503	0.025
0.457	2.241
0.76	0.235
0.724	0.022
0.647	0.025
0.805	1.052
0.745	1.3
0.794	1.978
0.518	0.422
0.602	0.041
0.533	0.074
0.391	0.228
0.54	0.935
0.566	0.035
0.442	0.257
0.359	0.249
0.428	0.344
0.69	0.059
0.434	1.338
0.577	0.18
0.645	0.14
0.454	0.064
0.723	0.196
1.108	0.047
0.52	0.057
0.508	0.073
0.176	0.039
0.261	0.081
0.398	0.047
0.502	0.039
0.464	0.118
0.492	0.105
0.253	0.075
0.509	0.274
0.608	0.141
0.55	0.591
0.568	0.072
0.354	0.189
0.386	0.344
0.437	4.312
0.382	2.808
0.512	2.678
0.798	0.075
0.805	0.026
0.42	0.183
0.424	0.942
0.324	0.072
0.584	0.183
0.704	0.188
0.388	1.944
0.501	3.489
0.49	0.761
0.356	1.487
0.487	0.195
0.562	0.237
0.557	0.426
0.706	1.341
0.6	0.782
0.443	0.291
0.415	2.159
0.299	2.038
0.41	0.37
0.444	1.761
0.328	1.838
0.604	0.163
0.308	1.562
0.341	0.919
0.516	0.127
0.517	0.075
0.321	0.026
0.499	0.07
0.437	0.063
0.264	0.041
0.285	0.417
0.313	0.159
0.441	1.398
0.248	0.927
0.164	0.061
0.338	0.047
0.21	0.04
0.49	0.061
0.277	0.108
0.228	0.087
0.71	0.095
0.394	1.555
0.427	0.838
0.484	0.12
0.134	0.026
0.38	0.562
0.408	1.013
0.304	0.215
0.412	0.177
0.363	0.101
0.368	0.065
0.317	0.064
0.662	0.174
0.318	0.037
0.709	0.163
0.502	0.22
1.17	0.107
1.236	0.101
1.721	2.132
2.214	0.054
1.071	0.064
1.446	0.104
1.187	0.059
1.283	0.225
0.39	0.058
0.885	0.038
1.618	0.033
0.531	0.12
1.417	0.09
1.371	0.082
1.864	0.531
1.862	0.063
1.306	0.041
1.489	0.183
0.715	0.068
1.293	0.061
1.72	0.06
1.558	0.049
1.269	0.038
1.688	0.05
0.863	0.052
1.259	0.142
0.634	0.117
0.879	0.053
0.84	0.036
0.808	0.158
1.056	0.072
0.624	0.19
0.776	0.141
0.35	0.074
1.203	0.093
0.976	0.035
0.735	0.115
0.735	0.142
0.891	0.136
1.123	0.146
2.103	0.111
0.93	0.105
0.932	0.075
0.673	0.081
0.681	0.058
0.907	0.107
0.475	0.078
0.745	0.052
0.696	0.071
0.69	0.04
0.993	0.095
0.83	0.062
0.403	0.091
0.89	0.042
0.903	0.156
0.924	0.04
0.886	0.045
0.286	0.123
0.47	0.045
1.288	0.043
0.868	0.065
0.269	0.124
1.453	0.067
0.311	0.079
0.309	0.094
0.822	0.079
1.202	0.168
0.264	0.076
0.803	0.094
0.988	0.085
1.157	0.261
0.862	0.101
0.424	0.063
1.118	0.121
1.082	0.097
0.566	0.148
0.957	0.059
1.347	0.079
3.808	0.289
2.468	0.049
3.427	0.035
1.405	0.08
2.28	0.046
1.454	0.036
0.984	0.168
1.404	0.137
0.886	0.053
1.791	0.118
2.189	0.176
0.539	0.153
0.377	0.063
0.687	0.044
1.977	0.081
3.634	0.729
1.746	0.055
0.739	0.062
1.189	0.047
0.96	0.036
0.95	0.074
1.001	0.128
1.148	0.041
0.533	0.124
0.857	0.041
1.07	0.069
0.769	0.097
0.664	0.096
2.858	0.113
1.971	0.056
1.852	0.197
1.071	0.064
1.345	0.06
0.977	0.058
0.847	0.044
1.128	0.06
0.536	0.04
1.207	0.083
1.178	0.054
1.14	0.065
0.911	0.127
1.17	0.132
0.293	0.118
1.188	0.328
1.09	0.103
1.666	0.098
0.815	0.096
0.951	0.171
0.657	0.057
0.523	0.098
0.622	0.091
0.863	0.05
0.398	0.059
0.573	0.044
0.637	0.147
1.423	0.034
0.729	0.038
0.96	0.068
0.402	0.157
0.37	0.054
0.894	0.046
1.201	0.045
1.436	0.049
0.295	0.056
0.738	0.092
1.231	0.06
1.683	0.091
1.371	0.127
1.309	2.013
0.383	0.794
1.293	2.019
0.867	5.344
0.616	5.089
0.215	4.772
0.782	1.685
1.395	2.6
1.234	0.616
0.438	0.287
0.836	5.531
0.416	3.066
0.879	5.217
0.535	4.207
0.834	3.663
0.6	2.704
0.69	4.168
0.548	2.244
1.938	1.382
1.687	1.544
1.951	1.121
1.601	1.516
1.109	4.745
0.641	2.501
0.786	2.763
0.792	1.994
0.712	2.701
0.584	1.84
0.712	1.229
1.09	2.782
1.761	9.734
0.896	4.509
0.565	2.136
0.319	1.641
0.497	1.65
0.65	2.139
0.513	3.425
0.529	1.693
0.511	3.221
1.379	1.896
0.721	4.99
0.674	7.974
1.144	2.514
1.443	1.623
0.47	4.845
1.081	1.096
1.423	0.31
0.541	1.374
1.005	2.476
0.507	1.461
0.318	2.476
0.597	0.426
0.443	1.364
0.429	0.293
0.406	1.056
0.928	0.975
0.932	0.291
0.488	0.128
0.486	0.392
0.629	0.085
0.514	0.654
0.449	1.424
0.64	0.96
0.837	1.858
0.967	2.298
1.651	0.842
1.251	0.74
0.916	0.372
0.458	0.249
0.887	2.84
0.557	0.226
0.918	0.348
0.701	0.344
0.745	1.814
0.659	1.228
0.608	2.446
0.688	0.52
0.865	0.792
1.029	0.645
0.596	0.41
1.243	0.205
0.666	0.607
0.582	0.291
0.653	0.196
0.465	0.392
0.557	2.118
0.798	2.444
0.786	0.255
0.541	0.528
0.531	0.22
0.646	0.322
0.552	0.096
0.525	0.306
0.672	0.371
0.418	1.184
0.854	1.088
0.469	3.706
0.54	0.545
0.4	0.525
0.6	2.662
0.589	1.001
0.672	1.001
0.731	1.417
0.898	0.715
1.208	1.03
1.351	8.357
1.012	4.908
0.885	3.964
0.736	1.454
0.647	1.429
1.099	7.996
0.823	5.182
0.894	2.549
1.112	1.186
0.456	1.203
1.003	1.781
0.419	2.323
0.844	2.093
0.882	2.806
0.979	0.694
0.764	3.283
0.768	1.391
0.71	4.463
0.914	1.286
0.751	4.565
0.728	1.6
0.495	0.614
0.458	1.713
0.606	4.022
0.623	2.246
0.605	3.681
0.596	4.001
0.698	6.119
0.538	0.833
0.815	1.365
0.738	4.134
0.967	2.007
0.752	0.508
1.197	0.651
0.856	0.822
0.791	0.531
0.615	1.885
0.62	0.517
0.757	2.617
0.651	3.173
0.758	2.734
0.692	1.914
0.956	1.494
1.119	1.847
0.86	2.217
0.789	1.2
0.707	0.392
0.76	0.197
0.577	2.021
0.619	0.545
0.68	1.993
0.647	1.8
0.706	1.381
0.607	0.906
0.553	0.271
0.737	0.933
0.554	1.144
0.513	1.436
0.727	0.645
0.664	0.582
0.856	0.208
0.805	0.698
0.821	0.661
0.707	0.745
0.871	1.661
0.764	1.092
0.555	2.748
0.69	0.187
0.611	0.152
0.772	0.12
0.481	1.059
0.267	0.097
0.734	0.188
0.639	0.253
0.817	0.45
0.445	0.431
0.579
0.553
0.53
0.462
0.631
0.979
0.447
0.561
0.788
0.545
1.415
1.051
0.689
0.465
0.441
0.398
0.432
0.548
0.47
0.487
0.288
0.464
0.415
0.695
0.516
0.49
0.623
0.535
0.725
0.919
0.692
0.698
0.667
0.763
0.568
0.525
0.649
0.424
0.577
0.387
0.32
0.561
0.977
0.524
0.733
0.579
0.575
0.565
0.711
1.096
0.332
0.42
0.329
0.443
0.638
0.498
0.62
0.545
0.56
0.717
0.561
0.52
0.494
0.463
0.496
0.664
0.53
0.724
0.789
0.7
0.609
0.749
0.4
0.614
0.281
0.615
0.615
0.663
0.572
0.621
0.631
0.461
0.574
0.539
0.453
0.6
0.398
0.664
0.492
0.564
0.446
0.114
0.612
0.517
0.559
0.562
0.584
0.444
0.537
0.485
0.794
0.692
0.574
0.557
0.679
0.561
0.489
0.428
0.501
0.567
0.514
0.461
0.67
0.609
0.488
0.554
0.716
0.588
0.432
0.754
0.402
0.7
0.501
0.593
0.568
0.574
0.577
0.721
0.513
0.515
0.665
0.664
0.629
0.595
0.352
0.463
0.589
0.392
0.664
0.527
0.764
0.574
0.492
0.14
0.463
0.454
0.491
0.615
0.562
0.483
0.412
0.421
0.545
0.485
0.481
0.383
0.488
0.45
0.591
0.447
0.403
0.609
0.484
0.34
0.389
0.455
0.353
0.495
0.424
0.373
0.301
0.369
0.487
0.465
0.387
0.24
0.198
0.31
0.423
0.388
0.452
0.34
0.366
0.361
0.357
0.341
0.4
0.424
0.404
0.471
0.507
0.351
0.452
0.085
0.334
0.59
0.422
0.574
0.56
0.654
0.591
0.185
0.831
0.594
0.612
0.106
0.21
0.319
0.122
0.644
0.437
0.35
0.165
0.179
0.605
0.573
0.345
0.476
0.408
0.441
0.349
0.462
0.387
0.387
0.532
0.557
0.376
0.462
0.438
0.654
0.389
0.442
0.46
0.36
0.398
0.144
0.126
0.212
0.601
0.65
0.56
0.455
0.08
0.359
0.275
0.352
0.543
0.098
0.163
0.313
0.322
0.42
0.188
0.419
0.359
0.135
0.16
0.145
0.543
0.33
0.201
0.322
0.188
0.182
0.241
0.188
0.334
0.161
0.111
0.101
0.157
0.374
0.137
0.488
0.513
0.53
0.507
0.504
0.624
0.473
0.529
0.539
0.431
0.34
0.289
0.317
0.342
0.359
0.381
0.426
0.172
0.402
0.461
0.389
0.536
0.411
0.172
0.28
0.486
0.607
0.606
0.545
0.229
0.111
0.34
0.422
0.201
0.622
0.179
0.239
0.268
0.435
0.279
0.436
0.465
0.125
0.349
0.33
0.163
0.187
0.177
0.429
0.241
0.283
0.363
0.179
0.345
0.247
0.338
0.223
0.339
0.271
0.377
0.196
0.459
0.2
0.132
0.43
0.511
0.28
0.369
0.116
0.427
0.392
0.466
0.507
0.575
0.777
0.133
0.515
0.259
0.145
0.463
0.111
0.474
0.351
0.466
0.563
0.727
0.689
0.499
0.747
0.613
0.759
0.861
1.098
1.112
0.542
0.683
0.907
0.571
0.739
0.409
0.547
0.995
0.506
0.415
0.416
0.379
0.783
0.494
0.769
0.667
0.282
0.4
0.748
0.711
0.699
0.873
0.334
0.606
0.233
0.501
0.701
0.496
0.713
1.356
0.339
0.34
0.272
0.657
0.951
0.465
0.494
0.374
0.613
0.657
0.636
0.689
0.763
0.356
0.353
0.499
0.692
0.637
0.737
0.942
0.567
1.135
0.344
0.473
0.686
0.669
0.829
0.602
0.387
0.39
0.353
0.625
0.401
0.304
0.496
0.616
0.332
0.659
0.226
0.492
0.195
0.756
0.549
0.377
0.462
0.366
0.547
0.44
0.506
0.259
0.647
0.384
0.537
0.254
0.412
0.304
0.505
0.535
0.648
0.12
0.168
0.356
0.387
0.329
0.36
0.318
0.288
0.639
0.517
0.583
0.639
0.229
0.715
0.971
0.418
0.621
0.688
0.695
0.602
0.965
0.502
0.209
0.577
0.383
0.503
0.61
0.318
0.377
0.496
0.484
0.278
0.182
0.229
0.713
1.008
0.527
0.527
0.506
0.466
0.931
0.468
0.799
0.724
0.384
0.264
0.422
0.826
0.424
0.662
0.501
0.493
0.371
0.396
0.215
0.402
0.448
0.331
0.571
0.402
0.166
0.414
0.216
0.327
0.319
0.373
0.397
0.456
0.145
0.695
0.283
0.305
0.228
0.506
0.218
0.409
0.331
0.372
0.521
0.219
2.307
0.818
0.37
1.149

## Sheet: Fig2c
Area Range
Control	SMA
3.69	1.844
2.123	5.101
3.593	9.447
1.384	3.621
0.751	8.26
2.187

## Sheet: Fig2d
Maximum Area
Control	SMA
3.945	1.945
2.199	5.115
3.808	9.734
1.651	3.706
0.831	8.357
2.307

[truncated: 35 more sheets: Fig2f, Fig2g, Fig3b_, Fig3b, _Fig3b, Fig3d, Fig3c, _Fig3e, Fig4b, Fig5b, Fig5d, Fig5e, Fig5f, Fig5g, Fig5h, Fig5i, supFig1a, supFig1b, supFig1c, supFig1d …]
